# Supplementary material for: Metagenomic characterization of infected diabetic foot ulcers in North Africa: microbial diversity, virulome, and resistome profiling
Source: Front Microbiol. 2026 May 20;17:1825173. doi: 10.3389/fmicb.2026.1825173 (PMC13230127; doi:10.3389/fmicb.2026.1825173)
Supplement: Supplementary file 2 [file Table_1.xlsx]

## Sheet: USA
BioProject	BioSample	Run	AGE	amputation	Antibiotics	CRP	Depth	DiabDur	DiabType	ESR	Glucose	hgba1c	monofil_np	necrotic_tissue	sex	UlcerDur	ulcerloc_cat	ABI	Reference
PRJNA506988	SAMN10477944	SRR8247572	40-49 years	FALSE	FALSE	<1 mg/dL	0	<5 years	Type 2	16	100-149 mg/dL	6.5-7.9%	1		male	3-6 months	Forefoot	0.9	(Kalan et al, 2019)
PRJNA506988	SAMN10477949	SRR8247577	40-49 years	FALSE	FALSE	<1 mg/dL	0	10-14 years	Type 2	36	100-149 mg/dL	6.5-7.9%	1		male	1-3 months	Forefoot		(Kalan et al, 2019)
PRJNA506988	SAMN10477951	SRR8247579	50-59 years	FALSE	FALSE	<1 mg/dL	0	>=20 years	Type 2	20	100-149 mg/dL	<6.5%	1		male	1-3 months	Midfoot		(Kalan et al, 2019)
PRJNA506988	SAMN10477957	SRR8247585	70-79 years	FALSE	FALSE	<1 mg/dL	0	>=20 years	Type 2	69	150-199 mg/dL	6.5-7.9%	1		female	<1 month	Forefoot	1.1	(Kalan et al, 2019)
PRJNA506988	SAMN10477961	SRR8247589	50-59 years	FALSE	FALSE	<1 mg/dL	0\,8	>=20 years	Type 2	7	100-149 mg/dL	6.5-7.9%	1		male	6-12 months	Hindfoot		(Kalan et al, 2019)
PRJNA506988	SAMN10477965	SRR8247593	60-69 years	FALSE	FALSE	1-4.9 mg/dL	0\,3	>=20 years	Type 2	28	200-299 mg/dL	6.5-7.9%	1		male	6-12 months	Forefoot	1	(Kalan et al, 2019)
PRJNA506988	SAMN10477981	SRR8247609	20-29 years	FALSE	FALSE	<1 mg/dL	0\,7	15-19 years	Type 1	63	<100 mg/dL	8.0-9.9%	1		male	>12 months	Forefoot		(Kalan et al, 2019)
PRJNA506988	SAMN10477983	SRR8247611	60-69 years	FALSE	FALSE	1-4.9 mg/dL	0	10-14 years	Type 2	22	100-149 mg/dL	<6.5%	1		male	6-12 months	Forefoot		(Kalan et al, 2019)
PRJNA506988	SAMN10477993	SRR8247621	50-59 years	FALSE	FALSE	1-4.9 mg/dL	0\,6	<5 years	Type 2	28	<100 mg/dL	<6.5%	1		male	6-12 months	Forefoot		(Kalan et al, 2019)
PRJNA506988	SAMN10477998	SRR8247626	50-59 years	FALSE	FALSE	<1 mg/dL	0\,6	10-14 years	Type 2	23	>=300 mg/dL	>=12.0%	1		male	>12 months	Forefoot		(Kalan et al, 2019)
PRJNA506988	SAMN10478000	SRR8247628	30-39 years	FALSE	FALSE	<1 mg/dL	0\,8	<5 years	Type 2	42	100-149 mg/dL	<6.5%	1		female	>12 months	Hindfoot		(Kalan et al, 2019)
PRJNA506988	SAMN10478004	SRR8247632	50-59 years	FALSE	FALSE	1-4.9 mg/dL	0\,4	15-19 years	Type 2	42	200-299 mg/dL	8.0-9.9%	1		female	6-12 months	Forefoot		(Kalan et al, 2019)
PRJNA506988	SAMN10478006	SRR8247634	60-69 years	FALSE	FALSE	<1 mg/dL	0	>=20 years	Type 2	32	150-199 mg/dL	8.0-9.9%	1		male	3-6 months	Forefoot	1	(Kalan et al, 2019)
PRJNA506988	SAMN10478008	SRR8247636	50-59 years	FALSE	FALSE	<1 mg/dL	0\,3	>=20 years	Type 2	41	100-149 mg/dL	8.0-9.9%	1	75%-100%	male	3-6 months	Forefoot		(Kalan et al, 2019)
PRJNA506988	SAMN10478010	SRR8247638	40-49 years	FALSE	FALSE	<1 mg/dL	0\,25	>=20 years	Type 1	15	200-299 mg/dL	10.0-11.9%	1		female	1-3 months	Forefoot		(Kalan et al, 2019)
PRJNA506988	SAMN10478019	SRR8247647	50-59 years	FALSE	FALSE	1-4.9 mg/dL	0\,2	>=20 years	Type 2	25	150-199 mg/dL	6.5-7.9%	1		male	3-6 months	Forefoot	1	(Kalan et al, 2019)
PRJNA506988	SAMN10478027	SRR8247655	50-59 years	FALSE	FALSE	<1 mg/dL	0\,17	5-9 years	Type 2	2	200-299 mg/dL	8.0-9.9%	1	>50%-<75%	male	6-12 months	Midfoot		(Kalan et al, 2019)
PRJNA506988	SAMN10478052	SRR8247680	50-59 years	FALSE	FALSE	1-4.9 mg/dL	0\,52	10-14 years	Type 2	74	200-299 mg/dL	6.5-7.9%	1	<25%	female	3-6 months	Forefoot		(Kalan et al, 2019)
PRJNA506988	SAMN10478056	SRR8247684	60-69 years	FALSE	FALSE	<1 mg/dL	0\,38	10-14 years	Type 2	16	200-299 mg/dL	10.0-11.9%	1	<25%	male	6-12 months	Forefoot		(Kalan et al, 2019)
PRJNA506988	SAMN10478116	SRR8247744	50-59 years	FALSE	FALSE	1-4.9 mg/dL	0	>=20 years	Type 2	14	150-199 mg/dL	6.5-7.9%	1		male	3-6 months	Midfoot		(Kalan et al, 2019)
PRJNA506988	SAMN10478121	SRR8247749	60-69 years	FALSE	FALSE	10-49.9 mg/dL	0\,6	5-9 years	Type 2	12	<100 mg/dL	6.5-7.9%	1		male	6-12 months	Hindfoot		(Kalan et al, 2019)
PRJNA506988	SAMN10478124	SRR8247752	60-69 years	FALSE	FALSE	1-4.9 mg/dL	0\,2	15-19 years	Type 2	72	150-199 mg/dL	6.5-7.9%	1		male	1-3 months	Forefoot		(Kalan et al, 2019)
PRJNA506988	SAMN10478129	SRR8247757	40-49 years	FALSE	FALSE	10-49.9 mg/dL	0\,7	15-19 years	Type 2	35	200-299 mg/dL	8.0-9.9%	1		male	3-6 months	Forefoot		(Kalan et al, 2019)
PRJNA506988	SAMN10478132	SRR8247760	50-59 years	FALSE	FALSE	1-4.9 mg/dL	0	15-19 years	Type 2	23	200-299 mg/dL	>=12.0%	1		male	3-6 months	Hindfoot		(Kalan et al, 2019)
PRJNA506988	SAMN10478134	SRR8247762	50-59 years	FALSE	FALSE	1-4.9 mg/dL	0\,4	10-14 years	Type 2	16	200-299 mg/dL	6.5-7.9%	1		male	1-3 months	Forefoot		(Kalan et al, 2019)

## Sheet: Libya
ID	HBA1C	BLOOD SUGER	CRP	Age	sex	Duration of the disease	Genetic or not	Any other diseases	Last time you took an antibiotic	TYPE	Duration of the disease Diabetic foot	Foot or finger amputation before swab	If yes date of amputation before swab	Does it heals or no before swab	If it heals the location of the new ulcer	Immediately amputation after swab (yes or no)	kidney dialysis	IDM	Secretions	Temperature
M1	10.0-11.9%	>=300 mg/dL	<5 mg/L	50-59 years	F	15-19 years	YES	No	No	2	>2 years	Yes (Finger)	2m	No	Yes (Finger 3)	No	No	NO	Exudate	Low-grade (37.5-38.4)
M2	6.5-7.9%	100-149 mg/dL	5-9.9 mg/L	40-49 years	m	>=20 years	yes	Dialysis	No	2	1-3 months	Yes (New foot)	1m	No	No	No	Yes	NO	Pus exudate	Moderate (38.5-39.4)
M3	6.5-7.9%	100-149 mg/dL	5-9.9 mg/L	50-59 years	f	>=20 years	yes	Hypertension	yes	2	1-2 years	No amputation	No amputation	No	No	No	No	Yes	Exudate	Low-grade (37.5-38.4)
M4	8.0-9.9%	150-199 mg/dL	5-9.9 mg/L	40-49 years	f	>=20 years	yes	No	No	2	>2 years	Yes (finger 4-5)	5m	No	No	No	No	No	Pus exudate	Moderate (38.5-39.4)
M7	8.0-9.9%	>=300 mg/dL	10-49.9 mg/L	50-59 years	f	15-19 years	No	Hypertension	YES	2	3-6 months	No amputation	No amputation	No	No	No	No	Yes	Pus exudate	Moderate (38.5-39.4)
M8	<6.5%	100-149 mg/dL	50-99.9 mg/L	50-59 years	m	<5 years	yes	No	No	2	>2 years	Yes (Big finger)	8m	No	No	No	No	No	Pus exudate	Moderate (38.5-39.4)
M10	6.5-7.9%	200-299 mg/dL	<5 mg/L	40-49 years	m	10-14 years	yes	NO	No	2	3-6 months	Yes (Finger 4)	4m	No	No	No	No	No	Pus exudate	Low-grade (37.5-38.4)
M11	<6.5%	>=300 mg/dL	<5 mg/L	60-69 years	f	>=20 years	yes	Hypertension	YES	2	3-6 months	No amputation	No amputation	No	No	No	No	Yes	Exudate	Low-grade (37.5-38.4)
M12	<6.5%	150-199 mg/dL	5-9.9 mg/L	80-89 years	m	<5 years	NO	NO	YES	2	3-6 months	No amputation	No amputation	No	No	No	No	No	Pus exudate	Low-grade (37.5-38.4)
M13	6.5-7.9%	100-149 mg/dL	50-99.9 mg/L	40-49 years	F	15-19 years	NO	NO	YES	2	1-3 months	Yes (Finger3)	2m	No	No	No	No	No	Pus exudate	High (>=39.5)
M15	6.5-7.9%	150-199 mg/dL	>=100 mg/L	60-69 years	M	<5 years	NO	Hypertension	NO	2	1-3 months	No amputation	No amputation	No	No	No	No	Yes	Pus exudate	High (>=39.5)
M17	8.0-9.9%	>=300 mg/dL	10-49.9 mg/L	70-79 years	M	>=20 years	YES	NO	YES	2	6-12 months	No amputation	No amputation	No	No	No	No	No	Pus exudate	Moderate (38.5-39.4)
M18	8.0-9.9%	150-199 mg/dL	5-9.9 mg/L	50-59 years	M	>=20 years	YES	Hypertension	YES	2	<1 month	Yes (Big finger)	7d	No	No	No	No	Yes	Pus exudate	Low-grade (37.5-38.4)
M21	>=12.0%	>=300 mg/dL	10-49.9 mg/L	20-29 years	F	5-9 years	YES	Dialysis	NO	1	1-2 years	Yes (Big finger)	6m	No	Yes (Under foot)	No	Yes	NO	Pus exudate	Moderate (38.5-39.4)
M22	<6.5%	100-149 mg/dL	>=100 mg/L	50-59 years	M	>=20 years	YES	NO	YES	2	6-12 months	No amputation	No amputation	No	No	No	No	No	Pus exudate	High (>=39.5)
