# Supplementary material for: Metagenomic characterization of infected diabetic foot ulcers in North Africa: microbial diversity, virulome, and resistome profiling
Source: Front Microbiol. 2026 May 20;17:1825173. doi: 10.3389/fmicb.2026.1825173 (PMC13230127; doi:10.3389/fmicb.2026.1825173)
Supplement: Supplementary file 3 [file Table_2.xlsx]

## Sheet: per_base_sequence_quality_libya
Sample	1	2	3	4	5	6	7	8	9	10	15	20	25	30	35	40	45	50	55	60	65	70	75	80	85	90	95	100	105	110	115	120	125	130	135	140	145
M10_R1.fastq.gz	31.6172	31.659	31.7117	31.7502	31.7771	35.4822	35.4397	35.4033	35.4001	35.4418	35.3973	35.349	35.2575	35.1665	35.0417	34.9059	34.7482	34.6348	34.5571	34.4485	34.3265	34.2445	34.0895	33.8929	33.538	33.0788	32.4209	32.0717	31.8879	31.6922	31.5387	31.3673	31.1242	30.9288	30.6861	30.4463	28.6492
M10_R2.fastq.gz	31.5286	31.4721	31.5196	31.5414	31.554	35.298	35.2912	35.2819	35.2719	35.2615	35.201	35.1531	35.0854	34.9492	34.8007	34.6304	34.5047	34.429	34.3224	34.1893	34.0669	33.879	33.6635	33.2135	32.6126	31.7589	31.4614	31.3097	31.1575	31.0237	30.8462	30.6307	30.4336	30.2296	30.0306	29.7722	27.9386
M10_host_removed_R1.fastq.gz	31.5248	31.5846	31.6374	31.6823	31.7094	35.3407	35.2905	35.2445	35.2341	35.2835	35.2251	35.1624	35.0246	34.8941	34.7338	34.5675	34.3733	34.2277	34.124	33.9864	33.8367	33.7348	33.5513	33.3285	32.9415	32.4402	31.7402	31.3324	31.0696	30.7626	30.4735	30.1361	29.6937	29.2702	28.7733	28.2461	26.5283
M10_host_removed_R2.fastq.gz	31.3409	31.2792	31.3353	31.3695	31.38	35.063	35.0425	35.0252	35.0114	34.994	34.9098	34.8397	34.7412	34.5621	34.3729	34.1667	34.0094	33.9027	33.7624	33.5912	33.4331	33.2061	32.9413	32.4424	31.7872	30.8717	30.5048	30.2762	30.0457	29.831	29.5537	29.2369	28.9313	28.6158	28.3238	28.0206	26.3483
M11_R1.fastq.gz	31.6671	31.7074	31.7569	31.7846	31.8081	35.5399	35.5087	35.4772	35.4715	35.5069	35.4664	35.422	35.3373	35.2552	35.1417	35.0134	34.863	34.7555	34.6779	34.5711	34.4519	34.3667	34.2148	34.0234	33.6867	33.2513	32.6247	32.3118	32.17	32.0379	31.9599	31.8866	31.7609	31.707	31.6223	31.557	29.7453
M11_R2.fastq.gz	31.5806	31.527	31.5695	31.5886	31.5991	35.3672	35.3631	35.3575	35.3472	35.3328	35.2764	35.2285	35.1663	35.04	34.9027	34.7377	34.6166	34.5443	34.4385	34.3109	34.1936	34.0162	33.8107	33.3866	32.8208	32.0032	31.7247	31.5907	31.459	31.3448	31.1943	31.0048	30.8354	30.6556	30.479	30.2483	28.364
M11_host_removed_R1.fastq.gz	31.5307	31.598	31.6485	31.6842	31.7097	35.3364	35.295	35.2491	35.234	35.2759	35.211	35.1375	34.9747	34.8175	34.6432	34.4544	34.2389	34.0757	33.9378	33.7719	33.5976	33.4626	33.2537	33.01	32.6222	32.1418	31.4834	31.1354	30.9477	30.7732	30.6413	30.5154	30.3278	30.2231	30.0774	29.9391	28.3554
M11_host_removed_R2.fastq.gz	31.2993	31.2212	31.2822	31.3186	31.3276	35.0012	34.974	34.9572	34.9381	34.9043	34.7996	34.7078	34.5868	34.3817	34.1721	33.9324	33.7482	33.6145	33.4397	33.2443	33.0578	32.8095	32.5188	32.0131	31.3649	30.4615	30.0864	29.8496	29.6217	29.4091	29.1463	28.8428	28.5443	28.2388	27.9486	27.6496	26.0209
M12_R1.fastq.gz	31.641	31.6819	31.7368	31.7696	31.7916	35.5137	35.4806	35.4473	35.4373	35.4768	35.4353	35.3891	35.2999	35.2113	35.0908	34.9542	34.797	34.6817	34.5995	34.4872	34.361	34.2739	34.1155	33.914	33.5661	33.1128	32.4711	32.148	31.9929	31.8454	31.7505	31.653	31.4964	31.3981	31.255	31.1215	29.2998
M12_R2.fastq.gz	31.5696	31.5122	31.5537	31.5706	31.5831	35.3416	35.3333	35.3273	35.3153	35.3054	35.2473	35.1968	35.1313	34.9972	34.8511	34.6789	34.5525	34.4764	34.367	34.2357	34.1147	33.9333	33.7222	33.2917	32.7175	31.8998	31.623	31.4973	31.3612	31.2474	31.0929	30.9018	30.7264	30.5369	30.3552	30.1121	28.265
M12_host_removed_R1.fastq.gz	31.4844	31.5548	31.6103	31.6567	31.6763	35.2804	35.2396	35.1891	35.1629	35.2167	35.1472	35.0681	34.8934	34.7207	34.5263	34.323	34.0877	33.9023	33.7587	33.5737	33.3838	33.24	33.0205	32.7576	32.3459	31.8346	31.1467	30.771	30.5384	30.3142	30.116	29.9009	29.5979	29.3161	28.9573	28.5544	26.9104
M12_host_removed_R2.fastq.gz	31.2655	31.1921	31.2462	31.2855	31.292	34.9471	34.9142	34.8984	34.8684	34.8496	34.7403	34.6417	34.5135	34.2867	34.0602	33.802	33.6059	33.462	33.2802	33.0746	32.8828	32.6318	32.3324	31.8285	31.1805	30.2882	29.9228	29.7091	29.469	29.2508	28.9719	28.6552	28.3325	27.9938	27.6676	27.3274	25.7595
M13_R1.fastq.gz	31.6165	31.6642	31.7119	31.7475	31.7698	35.4715	35.4532	35.4133	35.3992	35.4268	35.364	35.3018	35.1921	35.0905	34.9565	34.8082	34.6409	34.5287	34.4434	34.3353	34.2128	34.1358	33.9705	33.7791	33.4403	33.0088	32.3902	32.0763	31.9131	31.7266	31.5906	31.452	31.2428	31.091	30.9003	30.7567	29.0005
M13_R2.fastq.gz	31.5594	31.5027	31.5488	31.5713	31.5758	35.3327	35.3445	35.3234	35.3041	35.2765	35.2027	35.1452	35.0735	34.9425	34.8039	34.6485	34.5308	34.4646	34.3727	34.2528	34.1439	33.9541	33.7485	33.3195	32.7299	31.8759	31.5609	31.3836	31.1925	31.0101	30.7815	30.5492	30.3252	30.1032	29.8983	29.6609	27.7918
M13_host_removed_R1.fastq.gz	31.5914	31.6427	31.6929	31.7303	31.7533	35.4403	35.424	35.3801	35.3637	35.3903	35.3214	35.2537	35.1324	35.0211	34.8779	34.7217	34.5451	34.4252	34.3341	34.2194	34.0906	34.0098	33.837	33.6397	33.2974	32.8613	32.2411	31.9217	31.7489	31.5459	31.3876	31.2257	30.9895	30.8056	30.5807	30.4048	28.6762
M13_host_removed_R2.fastq.gz	31.5273	31.4656	31.5146	31.5397	31.542	35.2855	35.2994	35.2745	35.2519	35.2204	35.1384	35.075	34.9959	34.858	34.7125	34.5508	34.4288	34.3574	34.2607	34.1345	34.0197	33.8198	33.6056	33.1644	32.5607	31.6899	31.3551	31.1566	30.9411	30.7295	30.4722	30.2162	29.9617	29.7127	29.4895	29.2515	27.4233
M15_R1.fastq.gz	31.671	31.7159	31.7595	31.7848	31.8081	35.5327	35.5066	35.4744	35.4732	35.5034	35.4635	35.4187	35.3326	35.2491	35.1331	35.0048	34.8532	34.7433	34.6685	34.5628	34.444	34.3622	34.2092	34.0149	33.6735	33.2222	32.573	32.2288	32.0427	31.8499	31.6991	31.5342	31.3023	31.1196	30.8867	30.663	28.8836
M15_R2.fastq.gz	31.5754	31.5267	31.5713	31.5905	31.6003	35.3677	35.3652	35.3564	35.3476	35.3348	35.2798	35.2312	35.1684	35.0398	34.9028	34.7385	34.6185	34.5441	34.4394	34.3112	34.1909	34.0085	33.7957	33.3613	32.7759	31.9324	31.6339	31.4788	31.322	31.1767	30.9945	30.776	30.5719	30.3601	30.1548	29.9022	28.0505
M15_host_removed_R1.fastq.gz	31.5728	31.6429	31.6878	31.721	31.7439	35.397	35.3677	35.3263	35.3172	35.3536	35.2982	35.2348	35.1009	34.9707	34.8152	34.6502	34.455	34.309	34.2004	34.0595	33.9087	33.7985	33.6112	33.3793	32.9924	32.4886	31.7825	31.3666	31.0824	30.7711	30.4718	30.1296	29.6894	29.2738	28.7742	28.2465	26.632
M15_host_removed_R2.fastq.gz	31.3951	31.337	31.391	31.4249	31.43	35.1363	35.1226	35.1048	35.0863	35.0674	34.9854	34.9098	34.8112	34.6325	34.4508	34.2432	34.0835	33.9713	33.824	33.6517	33.4864	33.2539	32.9792	32.4806	31.8269	30.9002	30.5143	30.2669	30.0118	29.7551	29.4555	29.1141	28.7679	28.427	28.1062	27.7996	26.1832
M17_R1.fastq.gz	31.639	31.6842	31.732	31.7642	31.7856	35.499	35.4657	35.4315	35.4245	35.4638	35.4229	35.3762	35.284	35.1992	35.0796	34.9449	34.7909	34.6813	34.6021	34.4958	34.3718	34.2893	34.1358	33.9408	33.591	33.1405	32.4935	32.1534	31.9744	31.7842	31.6345	31.4708	31.2306	31.0394	30.7977	30.5554	28.7676
M17_R2.fastq.gz	31.547	31.4894	31.5317	31.5554	31.5674	35.314	35.3102	35.3036	35.2917	35.2827	35.2227	35.1764	35.1099	34.9752	34.8323	34.6614	34.5373	34.4613	34.3572	34.2253	34.1092	33.9221	33.7093	33.2732	32.6819	31.8435	31.5481	31.4096	31.2665	31.1327	30.9632	30.7515	30.565	30.3635	30.1642	29.9155	28.0822
M17_host_removed_R1.fastq.gz	31.5364	31.6032	31.6496	31.692	31.7133	35.3513	35.311	35.2612	35.2525	35.2988	35.2422	35.1763	35.0367	34.9057	34.749	34.5776	34.3845	34.2428	34.1322	33.9946	33.8398	33.7317	33.5508	33.3228	32.9377	32.4437	31.7564	31.3603	31.1007	30.8068	30.524	30.1956	29.7515	29.3294	28.8201	28.2703	26.6221
M17_host_removed_R2.fastq.gz	31.3661	31.2985	31.3497	31.3886	31.3961	35.0819	35.0665	35.0585	35.0362	35.0225	34.9341	34.8634	34.7647	34.5802	34.3987	34.1869	34.027	33.9198	33.7799	33.6111	33.4566	33.2314	32.9727	32.4853	31.845	30.9463	30.5818	30.3753	30.1625	29.9475	29.6846	29.3784	29.0881	28.7801	28.4843	28.1845	26.5292
M18_R1.fastq.gz	31.662	31.7022	31.7498	31.7821	31.8028	35.5282	35.4967	35.4624	35.4628	35.4945	35.4565	35.4099	35.3253	35.2423	35.1299	34.9985	34.8476	34.7392	34.6612	34.5533	34.4318	34.3464	34.1923	34.0001	33.6623	33.22	32.5912	32.2762	32.1342	31.9958	31.9155	31.8377	31.7043	31.6457	31.5438	31.4678	29.6588
M18_R2.fastq.gz	31.5561	31.5044	31.5498	31.5701	31.584	35.3426	35.338	35.3296	35.3185	35.3103	35.2541	35.2075	35.1448	35.0182	34.8781	34.7146	34.5943	34.5244	34.4203	34.2936	34.1779	34.0024	33.7966	33.3751	32.8081	31.9964	31.7187	31.5898	31.4624	31.3479	31.1973	31.0087	30.8421	30.6633	30.4837	30.2495	28.3838
M18_host_removed_R1.fastq.gz	31.523	31.5909	31.6413	31.6834	31.7047	35.327	35.2885	35.2376	35.2296	35.2663	35.2057	35.1323	34.9781	34.8249	34.6574	34.472	34.262	34.1023	33.9723	33.8118	33.6374	33.5104	33.306	33.0659	32.6828	32.1987	31.5389	31.193	31.0077	30.8195	30.6843	30.5417	30.3436	30.2161	30.0292	29.8491	28.2462
M18_host_removed_R2.fastq.gz	31.2662	31.2024	31.2624	31.3015	31.3122	34.9754	34.9515	34.9359	34.9093	34.893	34.7965	34.7122	34.5998	34.4019	34.1969	33.9675	33.7922	33.6703	33.5083	33.3241	33.1531	32.9198	32.642	32.1547	31.5235	30.6437	30.2842	30.0709	29.861	29.6589	29.4102	29.1201	28.8326	28.5372	28.249	27.9443	26.3155
M1_R1.fastq.gz	31.6464	31.6896	31.7409	31.7715	31.7952	35.5158	35.4833	35.4495	35.4483	35.4792	35.4391	35.3932	35.3038	35.2161	35.0971	34.9621	34.8065	34.6929	34.6119	34.5001	34.3762	34.2894	34.1327	33.9354	33.5912	33.1411	32.4969	32.1661	32.0036	31.8392	31.7278	31.6041	31.4212	31.2931	31.1126	30.9329	29.1076
M1_R2.fastq.gz	31.5651	31.515	31.5569	31.5792	31.5895	35.3513	35.3425	35.3358	35.3259	35.3133	35.2558	35.207	35.1428	35.0111	34.8704	34.7008	34.5793	34.502	34.3966	34.2659	34.1458	33.9657	33.7571	33.3297	32.7568	31.9343	31.6529	31.5234	31.3893	31.2722	31.1151	30.9229	30.7463	30.5596	30.3748	30.1397	28.2786
M1_host_removed_R1.fastq.gz	31.5224	31.5897	31.6425	31.6795	31.706	35.3248	35.2888	35.2418	35.2305	35.2695	35.2066	35.135	34.977	34.821	34.6489	34.4565	34.2434	34.0724	33.9395	33.7763	33.6045	33.4747	33.269	33.0214	32.6304	32.1267	31.4353	31.0442	30.801	30.5395	30.3045	30.0343	29.6747	29.3368	28.8947	28.3941	26.7063
M1_host_removed_R2.fastq.gz	31.3144	31.2513	31.3071	31.3483	31.3533	35.0301	35.0044	34.9867	34.9727	34.9443	34.8469	34.7617	34.6469	34.4465	34.2433	34.0095	33.8324	33.7023	33.539	33.3502	33.1751	32.9355	32.657	32.1644	31.5298	30.6399	30.2826	30.0713	29.8542	29.6452	29.3808	29.0856	28.7776	28.4685	28.163	27.8586	26.2448
M21_R1.fastq.gz	31.6079	31.6494	31.7035	31.7429	31.7738	35.4831	35.4471	35.4122	35.4037	35.4416	35.3905	35.3385	35.242	35.1467	35.0158	34.8735	34.7109	34.5921	34.5108	34.3971	34.2751	34.1931	34.031	33.8255	33.4652	32.9925	32.3162	31.9474	31.7413	31.5114	31.3242	31.1265	30.8588	30.6501	30.3983	30.1676	28.4764
M21_R2.fastq.gz	31.5807	31.5304	31.5754	31.5967	31.6076	35.3735	35.3679	35.3607	35.347	35.3325	35.2734	35.2207	35.1536	35.0204	34.8736	34.7052	34.5812	34.5095	34.406	34.2719	34.1497	33.9594	33.7381	33.2916	32.6872	31.8249	31.504	31.3332	31.1535	30.9887	30.7784	30.5403	30.3149	30.0773	29.8593	29.5853	27.7799
M21_host_removed_R1.fastq.gz	31.5354	31.5991	31.6531	31.6988	31.7307	35.3879	35.3477	35.3033	35.2933	35.3336	35.2708	35.2079	35.0771	34.9479	34.7902	34.6219	34.4305	34.2897	34.1885	34.0535	33.9103	33.8148	33.6335	33.3999	33.013	32.5002	31.7841	31.3513	31.0602	30.7258	30.4047	30.0537	29.6207	29.2262	28.7796	28.3423	26.7957
M21_host_removed_R2.fastq.gz	31.4676	31.4122	31.465	31.5003	31.5076	35.2358	35.2191	35.2071	35.1878	35.1681	35.0911	35.02	34.9239	34.7607	34.5842	34.3882	34.2386	34.1461	34.015	33.8526	33.7017	33.4719	33.2098	32.713	32.0528	31.1214	30.7274	30.4807	30.2093	29.9471	29.6313	29.2858	28.9439	28.595	28.284	27.9609	26.3302
M22_R1.fastq.gz	31.6576	31.6994	31.7464	31.7773	31.8012	35.5289	35.4985	35.4657	35.4587	35.4938	35.4521	35.4066	35.3218	35.2361	35.1199	34.9872	34.8348	34.7241	34.645	34.5372	34.4151	34.3301	34.1736	33.9809	33.6381	33.1936	32.5568	32.2385	32.0878	31.941	31.8488	31.7526	31.6019	31.5164	31.3948	31.2902	29.4956
M22_R2.fastq.gz	31.6007	31.5577	31.5971	31.6147	31.6238	35.3996	35.395	35.3875	35.3794	35.3674	35.3129	35.2677	35.206	35.0819	34.9437	34.7819	34.6606	34.5882	34.4852	34.3574	34.2412	34.0623	33.8574	33.4337	32.8571	32.0297	31.7466	31.6046	31.4622	31.3339	31.1674	30.962	30.7739	30.5756	30.3845	30.1403	28.258
M22_host_removed_R1.fastq.gz	31.5407	31.6108	31.6578	31.6965	31.7223	35.3602	35.3248	35.2785	35.2662	35.3079	35.2463	35.1762	35.0299	34.8856	34.7174	34.5369	34.332	34.1758	34.0496	33.8954	33.728	33.6042	33.4063	33.1709	32.7827	32.2957	31.6243	31.2701	31.0684	30.8617	30.6954	30.5156	30.2643	30.0695	29.8242	29.5713	27.9656
M22_host_removed_R2.fastq.gz	31.3885	31.3378	31.3887	31.423	31.4268	35.1353	35.119	35.101	35.083	35.0627	34.9745	34.8973	34.791	34.6062	34.4084	34.19	34.0164	33.8956	33.7389	33.559	33.388	33.1504	32.8809	32.3889	31.7353	30.826	30.4524	30.2138	29.9739	29.7391	29.4488	29.1205	28.7893	28.4569	28.1389	27.8276	26.1755
M2_R1.fastq.gz	31.647	31.6913	31.7425	31.7747	31.7991	35.5216	35.4885	35.4529	35.4519	35.4878	35.4477	35.4015	35.3185	35.2368	35.1222	34.9944	34.8429	34.7353	34.66	34.556	34.4335	34.3554	34.2017	34.0023	33.6541	33.1946	32.5388	32.1961	32.0188	31.8415	31.7174	31.5872	31.4068	31.2819	31.1217	30.9745	29.1836
M2_R2.fastq.gz	31.5774	31.5247	31.5655	31.5866	31.5973	35.3617	35.3578	35.3487	35.3416	35.3295	35.2744	35.229	35.1697	35.0419	34.9048	34.7419	34.6233	34.5504	34.4478	34.3205	34.2031	34.0225	33.8132	33.3775	32.7953	31.9647	31.6798	31.5405	31.3999	31.2718	31.1086	30.9056	30.7223	30.5235	30.3298	30.0876	28.2087
M2_host_removed_R1.fastq.gz	31.5523	31.6168	31.6681	31.7093	31.7349	35.3832	35.3464	35.2927	35.2896	35.3333	35.2767	35.215	35.0836	34.9603	34.8108	34.6487	34.46	34.3204	34.2127	34.0808	33.925	33.8227	33.6382	33.4031	33.0094	32.4966	31.7819	31.3681	31.1122	30.8366	30.5938	30.3412	30.0226	29.7473	29.4236	29.0872	27.446
M2_host_removed_R2.fastq.gz	31.3972	31.3368	31.3839	31.4202	31.4304	35.1341	35.1186	35.1	35.0828	35.0651	34.9835	34.9141	34.8221	34.6495	34.4714	34.267	34.1148	34.011	33.8687	33.7003	33.5435	33.3181	33.0517	32.5572	31.9197	31.0181	30.6583	30.4484	30.2294	30.0141	29.7589	29.4595	29.162	28.8637	28.5643	28.2674	26.5362
M3_R1.fastq.gz	31.5309	31.5821	31.6563	31.711	31.7399	35.4196	35.3673	35.3243	35.3198	35.3701	35.3186	35.2668	35.1693	35.0724	34.9393	34.793	34.628	34.5093	34.4265	34.3094	34.1823	34.0945	33.9328	33.7235	33.358	32.8844	32.2131	31.8695	31.6982	31.5154	31.3879	31.26	31.0671	30.9555	30.8119	30.7006	28.9038
M3_R2.fastq.gz	31.5174	31.4599	31.5046	31.5296	31.5373	35.2725	35.2633	35.2549	35.2436	35.2338	35.1687	35.1192	35.0513	34.9075	34.7564	34.5804	34.4518	34.377	34.2645	34.13	34.0011	33.8047	33.5822	33.1189	32.507	31.6436	31.3371	31.1805	31.0229	30.8841	30.7047	30.4919	30.2968	30.0976	29.9083	29.6725	27.872
M3_host_removed_R1.fastq.gz	31.4587	31.5192	31.5806	31.6367	31.6647	35.2651	35.2087	35.1492	35.1414	35.1977	35.1302	35.0597	34.9147	34.7734	34.604	34.425	34.2216	34.0731	33.9607	33.8153	33.6599	33.5498	33.3621	33.1262	32.7308	32.2242	31.5214	31.1324	30.899	30.6379	30.4156	30.1816	29.8729	29.6455	29.3952	29.1651	27.4558
M3_host_removed_R2.fastq.gz	31.3286	31.2658	31.3196	31.359	31.3639	35.0395	35.0182	35.0029	34.9848	34.9697	34.8761	34.8035	34.7047	34.5156	34.3265	34.1133	33.9527	33.846	33.694	33.5221	33.3564	33.1105	32.8383	32.3196	31.6475	30.7078	30.324	30.085	29.8451	29.6238	29.3493	29.0442	28.7465	28.4603	28.1959	27.9403	26.3309
M4_R1.fastq.gz	31.6346	31.6723	31.7264	31.7625	31.7872	35.5036	35.4643	35.4328	35.424	35.4615	35.4187	35.3726	35.2849	35.1976	35.0774	34.9439	34.7916	34.6788	34.5994	34.4888	34.3661	34.2822	34.1272	33.9338	33.5894	33.1375	32.5023	32.1815	32.0346	31.8939	31.8019	31.7185	31.5709	31.4903	31.3736	31.2778	29.4794
M4_R2.fastq.gz	31.5553	31.499	31.5408	31.5598	31.5703	35.3183	35.316	35.3079	35.2926	35.2808	35.2228	35.1727	35.1055	34.9712	34.8281	34.6577	34.5316	34.4561	34.352	34.223	34.1006	33.9124	33.6959	33.2504	32.6568	31.8093	31.5121	31.3599	31.2047	31.0618	30.8752	30.6456	30.4361	30.2113	29.9943	29.7181	27.8799
M4_host_removed_R1.fastq.gz	31.5212	31.5823	31.635	31.679	31.7045	35.3271	35.2802	35.2378	35.2223	35.2699	35.2076	35.1408	34.9952	34.8515	34.6865	34.5114	34.316	34.1595	34.0345	33.8877	33.7277	33.6107	33.4161	33.1937	32.8116	32.3267	31.6693	31.3182	31.1391	30.9534	30.8036	30.6485	30.4213	30.2539	30.0346	29.8197	28.1611
M4_host_removed_R2.fastq.gz	31.3382	31.2744	31.3212	31.3608	31.3611	35.0405	35.0251	35.0097	34.9751	34.9553	34.8614	34.7827	34.6701	34.4772	34.2834	34.0645	33.8911	33.775	33.6238	33.4491	33.2772	33.0367	32.7589	32.2454	31.5833	30.6522	30.2614	30.0033	29.7401	29.4766	29.1486	28.773	28.3955	28.0078	27.6346	27.2572	25.6443
M7_R1.fastq.gz	31.63	31.6858	31.7353	31.7707	31.7942	35.5086	35.4767	35.4381	35.437	35.4696	35.4271	35.382	35.292	35.2083	35.0884	34.9586	34.8015	34.694	34.6163	34.5109	34.3912	34.3102	34.1594	33.9625	33.6098	33.1467	32.4852	32.1261	31.9045	31.6766	31.4869	31.2879	31.0286	30.8427	30.6326	30.464	28.7899
M7_R2.fastq.gz	31.5645	31.5143	31.5573	31.5794	31.5897	35.3512	35.3447	35.3352	35.3249	35.3136	35.2531	35.2087	35.1426	35.014	34.8744	34.7088	34.588	34.5151	34.4119	34.2762	34.1494	33.9603	33.7324	33.2799	32.672	31.806	31.476	31.3005	31.1159	30.9519	30.748	30.5146	30.304	30.0951	29.8946	29.6566	27.8623
M7_host_removed_R1.fastq.gz	31.5589	31.6321	31.6807	31.7202	31.7424	35.3996	35.361	35.3105	35.3073	35.3449	35.29	35.2317	35.1052	34.9873	34.8381	34.6835	34.4958	34.364	34.2643	34.1368	33.9961	33.8946	33.7229	33.5015	33.1141	32.6078	31.8993	31.4703	31.1511	30.8029	30.4681	30.1098	29.6812	29.3278	28.9527	28.6316	27.1805
M7_host_removed_R2.fastq.gz	31.4314	31.3761	31.4252	31.4579	31.4656	35.184	35.1683	35.1519	35.1383	35.1176	35.0369	34.9764	34.8825	34.7188	34.549	34.3542	34.2063	34.1128	33.9774	33.8092	33.6464	33.4125	33.1327	32.6194	31.936	30.9857	30.5624	30.2945	30.0132	29.754	29.4437	29.1149	28.8	28.4998	28.235	27.9773	26.3865
M8_R1.fastq.gz	31.6597	31.7062	31.7512	31.7809	31.8036	35.5254	35.4957	35.4584	35.4543	35.4933	35.451	35.406	35.3208	35.2368	35.1205	34.9908	34.8372	34.7292	34.6527	34.5455	34.4286	34.3475	34.192	33.997	33.6495	33.1946	32.5388	32.1883	31.9974	31.7987	31.646	31.4845	31.2528	31.0805	30.8658	30.6703	28.9031
M8_R2.fastq.gz	31.5823	31.5347	31.576	31.5963	31.6068	35.3746	35.3707	35.3608	35.3505	35.339	35.2837	35.2362	35.172	35.0484	34.909	34.7472	34.6267	34.554	34.4497	34.319	34.198	34.0117	33.7969	33.3504	32.7548	31.8973	31.5891	31.4257	31.2603	31.11	30.9178	30.6913	30.481	30.2642	30.0566	29.8052	27.9536
M8_host_removed_R1.fastq.gz	31.5706	31.6397	31.687	31.7215	31.7449	35.4023	35.3682	35.3186	35.3094	35.3552	35.2987	35.2381	35.1107	34.9863	34.8342	34.6722	34.4804	34.3439	34.2365	34.0999	33.9553	33.8522	33.665	33.4373	33.0488	32.5412	31.8296	31.4119	31.1328	30.8174	30.5258	30.207	29.7968	29.4255	29.0017	28.5697	26.9636
M8_host_removed_R2.fastq.gz	31.4256	31.368	31.4206	31.452	31.4575	35.1751	35.1579	35.1413	35.1236	35.1063	35.0238	34.953	34.859	34.6923	34.5141	34.3159	34.1616	34.0565	33.9167	33.7466	33.5836	33.3495	33.0771	32.5659	31.8994	30.9548	30.5585	30.3024	30.0337	29.7803	29.4691	29.1214	28.7773	28.4387	28.1226	27.8292	26.1814

## Sheet: per_base_sequence_quality_USA
Sample	1	2	3	4	5	6	7	8	9	10	15	20	25	30	35	40	45	50	55	60	65	70	75	80	85	90	95	100	105	110	115	120	125	130	135	140	145	150
106_R1.fastq.gz	31.5766	31.6789	35.692	36.2092	36.3936	39.9397	40.148	40.1478	40.2076	40.2108	40.1903	40.1884	40.12	40.0844	40.063	40.0412	40.0132	39.9903	39.9509	39.9235	39.8702	39.8306	39.6225	39.8596	39.8712	39.8292	39.8078	39.758	39.7109	39.6578	39.6152	39.553	39.4773	39.369	39.2629	39.1421	39.0218	38.3119
106_R2.fastq.gz	31.0621	31.3754	35.004	35.6365	35.8807	39.114	39.4945	39.5455	39.5747	39.5733	39.5688	39.5427	39.533	39.5123	39.4546	39.3932	39.3054	39.2469	39.2043	39.167	39.1217	39.0485	38.65	38.9651	38.9128	38.7854	38.665	38.5278	38.3445	38.0502	37.7815	37.518	37.1912	36.8835	36.486	36.0694	35.9463	35.4394
106_host_removed_R1.fastq.gz	31.5754	31.6789	35.6893	36.2092	36.3931	39.9376	40.1479	40.1461	40.205	40.2092	40.1883	40.1876	40.1186	40.0829	40.0606	40.0392	40.0103	39.9884	39.9493	39.9215	39.8683	39.828	39.6205	39.8575	39.8695	39.8275	39.8065	39.7562	39.7097	39.6579	39.6152	39.5526	39.4768	39.3687	39.2627	39.1419	39.0217	38.3118
106_host_removed_R2.fastq.gz	31.0578	31.3716	34.9948	35.6288	35.8733	39.1038	39.4865	39.5373	39.5659	39.5651	39.5605	39.5345	39.5243	39.5028	39.4451	39.3839	39.2962	39.2369	39.1944	39.1568	39.1114	39.0374	38.6396	38.9547	38.9031	38.7758	38.6559	38.5189	38.3373	38.043	37.7764	37.5143	37.1891	36.8821	36.485	36.0685	35.9452	35.4388
107_R1.fastq.gz	31.601	31.6615	35.678	36.2041	36.3806	39.9661	40.1854	40.1867	40.2619	40.2587	40.2457	40.2391	40.1702	40.1419	40.1253	40.1131	40.0923	40.0541	40.0248	40.0034	39.9598	39.9345	39.7128	39.9908	39.9947	39.9514	39.9209	39.8771	39.8256	39.771	39.722	39.6575	39.5586	39.4382	39.3215	39.1937	39.0492	38.3688
107_R2.fastq.gz	30.8965	30.9599	34.2733	34.8955	35.2652	38.4504	38.9395	39.0358	39.0995	39.0689	39.0813	39.0225	38.9946	38.9905	38.9141	38.838	38.7524	38.6719	38.6215	38.5843	38.5413	38.4642	38.0884	38.4833	38.4577	38.3601	38.2499	38.1415	37.9373	37.6744	37.4159	37.1643	36.8719	36.5489	36.1678	35.7897	35.6782	35.3278
107_host_removed_R1.fastq.gz	31.6002	31.6609	35.6776	36.2037	36.3805	39.9657	40.1855	40.1866	40.2616	40.2585	40.2452	40.2386	40.1699	40.1415	40.1248	40.113	40.0918	40.0537	40.0244	40.003	39.9594	39.9345	39.7127	39.9907	39.9943	39.9509	39.9207	39.8769	39.8249	39.7706	39.7217	39.6572	39.5584	39.4381	39.3213	39.1936	39.0491	38.3686
107_host_removed_R2.fastq.gz	30.894	30.9571	34.2689	34.8903	35.2611	38.4449	38.9344	39.0311	39.0952	39.0641	39.0764	39.0177	38.9894	38.9854	38.909	38.8331	38.7468	38.6663	38.6161	38.5784	38.5352	38.4589	38.0831	38.4791	38.4536	38.3563	38.2465	38.1388	37.9348	37.6721	37.414	37.1628	36.8711	36.5482	36.1671	35.7892	35.6777	35.3274
109_R1.fastq.gz	31.6014	31.6846	35.7415	36.2349	36.4351	39.9897	40.1917	40.2088	40.253	40.2555	40.2392	40.2354	40.1661	40.1334	40.119	40.1045	40.0809	40.0465	40.0216	39.9909	39.9449	39.9321	39.72	39.9793	39.9827	39.9464	39.9235	39.8807	39.8349	39.7809	39.7423	39.6898	39.5987	39.4882	39.3832	39.2699	39.1582	38.3972
109_R2.fastq.gz	30.8757	31.1391	34.6282	35.3214	35.4903	38.4365	39.0215	39.0606	39.1906	39.1794	39.1383	39.0542	38.9885	39.0027	38.9332	38.8572	38.748	38.6298	38.5493	38.4928	38.4848	38.4165	37.9934	38.3749	38.3316	38.2094	38.0919	37.9508	37.7345	37.4168	37.1277	36.8299	36.4894	36.1117	35.6916	35.2564	35.1336	34.8986
109_host_removed_R1.fastq.gz	31.6008	31.6843	35.7405	36.234	36.4347	39.9885	40.191	40.208	40.252	40.255	40.2387	40.2349	40.1654	40.1329	40.1184	40.104	40.0801	40.0459	40.0209	39.9903	39.9441	39.9315	39.7194	39.9786	39.9822	39.9462	39.9228	39.8803	39.8346	39.7806	39.7421	39.6896	39.5986	39.4881	39.3832	39.2699	39.1582	38.3972
109_host_removed_R2.fastq.gz	30.8729	31.1368	34.6236	35.3174	35.4862	38.4304	39.0166	39.0556	39.1856	39.1747	39.1337	39.0491	38.9831	38.9975	38.9276	38.8516	38.7418	38.6236	38.5429	38.4864	38.4783	38.4099	37.9864	38.3687	38.3259	38.2039	38.0871	37.9466	37.7309	37.4139	37.1256	36.8286	36.4887	36.1112	35.6911	35.2562	35.1334	34.8984
111_R1.fastq.gz	31.5672	31.6604	35.6267	36.1443	36.3611	39.9139	40.1354	40.1951	40.2745	40.2462	40.2358	40.23	40.1544	40.1189	40.1038	40.0951	40.0715	40.0371	40.0083	39.9856	39.954	39.9363	39.7212	39.9897	39.9905	39.9465	39.9348	39.8921	39.8371	39.788	39.7403	39.6773	39.6013	39.4812	39.379	39.2813	39.1673	38.53
111_R2.fastq.gz	30.7984	31.0117	34.418	35.0545	35.3515	38.345	38.9154	39.0013	39.0501	39.0213	39.0245	38.9556	38.8927	38.9233	38.8694	38.7964	38.7174	38.6338	38.5639	38.527	38.5238	38.4596	38.0892	38.5199	38.4996	38.3936	38.3083	38.2007	38.011	37.7573	37.547	37.301	37.0099	36.7266	36.3817	36.021	35.9048	35.5018
111_host_removed_R1.fastq.gz	31.5659	31.6596	35.6243	36.1427	36.3603	39.9117	40.1343	40.1943	40.2732	40.2451	40.2346	40.229	40.1532	40.1181	40.1034	40.0956	40.0703	40.0364	40.0077	39.9849	39.9536	39.9352	39.7207	39.9896	39.9901	39.946	39.9346	39.8914	39.8371	39.7877	39.7396	39.6768	39.6013	39.4815	39.3789	39.2814	39.1674	38.53
111_host_removed_R2.fastq.gz	30.7937	31.0061	34.405	35.0444	35.3421	38.3314	38.9039	38.9903	39.039	39.0101	39.0132	38.9432	38.8798	38.911	38.8571	38.7842	38.7047	38.6205	38.5506	38.5137	38.5104	38.4459	38.0757	38.5089	38.489	38.384	38.2994	38.1926	38.0042	37.7511	37.5422	37.2984	37.0095	36.7263	36.3812	36.0207	35.9045	35.5018
112_R1.fastq.gz	31.5764	31.627	35.6283	36.1424	36.3482	39.8389	40.1114	40.112	40.1904	40.2046	40.1856	40.1792	40.1067	40.0699	40.0547	40.0276	39.9985	39.9481	39.91	39.876	39.8209	39.7934	39.5581	39.8579	39.8586	39.8078	39.7779	39.7285	39.6638	39.5942	39.5405	39.467	39.3492	39.2057	39.0724	38.9259	38.7752	38.0181
112_R2.fastq.gz	30.8827	30.8268	34.1912	34.8607	34.9603	38.0459	38.6987	38.7784	38.9239	38.8467	38.8799	38.7979	38.7705	38.7159	38.5645	38.4359	38.2999	38.1871	38.1333	38.082	38.0246	37.935	37.5092	37.9233	37.8893	37.7876	37.6734	37.5391	37.307	36.9948	36.6871	36.3894	36.0433	35.6579	35.2246	34.7861	34.6969	34.606
112_host_removed_R1.fastq.gz	31.5761	31.6269	35.628	36.1423	36.3483	39.8387	40.1112	40.1116	40.19	40.2043	40.1854	40.179	40.1065	40.0697	40.0546	40.0274	39.9983	39.9479	39.9099	39.8758	39.8207	39.7932	39.5579	39.8578	39.8584	39.8075	39.7777	39.7284	39.6637	39.5942	39.5404	39.4669	39.3491	39.2057	39.0724	38.9259	38.7752	38.0181
112_host_removed_R2.fastq.gz	30.882	30.826	34.1893	34.8589	34.9586	38.0435	38.6967	38.7764	38.922	38.8449	38.8781	38.796	38.7685	38.7139	38.5623	38.4337	38.2976	38.1847	38.131	38.0795	38.0221	37.9325	37.5066	37.9212	37.8873	37.7858	37.6719	37.5377	37.3059	36.9939	36.6864	36.3889	36.043	35.6577	35.2245	34.7861	34.6968	34.6059
116_R1.fastq.gz	31.594	31.6813	35.7337	36.2379	36.413	39.9943	40.211	40.26	40.3258	40.2974	40.2935	40.2832	40.2189	40.1879	40.1744	40.1601	40.1357	40.1103	40.0856	40.069	40.024	40.0057	39.809	40.0497	40.0512	40.003	39.9859	39.9422	39.8929	39.8441	39.7958	39.7354	39.6589	39.5474	39.4389	39.3172	39.1976	38.536
116_R2.fastq.gz	31.1599	31.2202	34.8809	35.532	35.7765	39.173	39.5992	39.6641	39.6691	39.6241	39.6587	39.641	39.633	39.602	39.5593	39.5176	39.455	39.4028	39.3834	39.3525	39.3368	39.279	38.9693	39.2914	39.2753	39.1995	39.1082	39.0047	38.8572	38.6499	38.4652	38.2514	38.0334	37.7895	37.4809	37.1651	37.0207	36.3104
116_host_removed_R1.fastq.gz	31.5935	31.6811	35.7329	36.2377	36.4128	39.9938	40.2108	40.2603	40.3256	40.2968	40.2931	40.2829	40.2188	40.1878	40.1741	40.1596	40.1352	40.1101	40.0855	40.069	40.024	40.0053	39.8087	40.0495	40.0513	40.0028	39.9856	39.9421	39.8927	39.8439	39.7958	39.7354	39.659	39.5475	39.4388	39.3171	39.1975	38.5359
116_host_removed_R2.fastq.gz	31.1583	31.2185	34.8775	35.5288	35.7736	39.169	39.5962	39.6612	39.6663	39.6212	39.6555	39.638	39.6299	39.599	39.5559	39.5145	39.4515	39.3995	39.3804	39.3495	39.3336	39.2757	38.9662	39.2887	39.2726	39.197	39.1056	39.0027	38.8553	38.6481	38.4639	38.2506	38.0331	37.7892	37.4807	37.165	37.0206	36.3104
126_R1.fastq.gz	31.5747	31.6778	35.7632	36.2934	36.4406	39.9859	40.2082	40.254	40.3062	40.3143	40.2966	40.2883	40.2242	40.191	40.1777	40.1599	40.1299	40.0939	40.0659	40.0437	39.9968	39.979	39.7729	40.0245	40.0316	39.9847	39.9628	39.9141	39.8748	39.8259	39.7749	39.7187	39.6355	39.5065	39.4016	39.2892	39.1779	38.4762
126_R2.fastq.gz	30.9385	31.2316	34.7144	35.3581	35.592	38.6684	39.155	39.2347	39.2958	39.2678	39.2635	39.2045	39.1835	39.1551	39.0488	38.9722	38.867	38.7736	38.7288	38.6903	38.6386	38.571	38.1926	38.6027	38.5928	38.5271	38.4508	38.3451	38.1796	37.9341	37.6951	37.4681	37.1977	36.9005	36.5519	36.1776	36.0308	35.5922
126_host_removed_R1.fastq.gz	31.5746	31.6778	35.7631	36.2933	36.4406	39.9855	40.2082	40.2539	40.3064	40.3143	40.2965	40.2882	40.2242	40.191	40.1776	40.1597	40.1299	40.0939	40.0659	40.0436	39.9967	39.9788	39.7727	40.0243	40.0316	39.9846	39.9629	39.9142	39.8748	39.8259	39.7749	39.7187	39.6357	39.5066	39.4017	39.2893	39.1781	38.4763
126_host_removed_R2.fastq.gz	30.9379	31.231	34.713	35.3567	35.591	38.6665	39.1537	39.2333	39.2945	39.2665	39.2622	39.2031	39.1822	39.1536	39.0473	38.9708	38.8654	38.772	38.7271	38.6887	38.6368	38.5693	38.1906	38.601	38.5913	38.5255	38.4495	38.3438	38.1785	37.9333	37.6944	37.4676	37.1975	36.9004	36.5518	36.1776	36.0308	35.5922
139_R1.fastq.gz	31.6311	31.6671	35.7781	36.3028	36.4448	40.0262	40.2676	40.3111	40.3816	40.3827	40.3765	40.3614	40.3102	40.2797	40.261	40.2426	40.2144	40.1863	40.1588	40.1397	40.1	40.0806	39.8728	40.1321	40.131	40.0861	40.0579	40.0166	39.9625	39.9051	39.8574	39.7835	39.6843	39.5602	39.4426	39.308	39.1804	38.477
139_R2.fastq.gz	30.5443	30.4673	33.4559	33.9808	34.4161	37.4666	38.1153	38.2737	38.3459	38.3133	38.3426	38.2437	38.1928	38.2011	38.117	38.0143	37.8953	37.7922	37.7469	37.685	37.6319	37.5606	37.1879	37.7007	37.6927	37.6192	37.5285	37.42	37.2384	36.97	36.7223	36.4892	36.2076	35.9255	35.5643	35.1908	35.1002	34.8905
139_host_removed_R1.fastq.gz	31.6311	31.6671	35.7781	36.3028	36.4448	40.0261	40.2675	40.3111	40.3816	40.3827	40.3764	40.3614	40.3102	40.2797	40.261	40.2426	40.2144	40.1863	40.1588	40.1397	40.1	40.0806	39.8728	40.1321	40.1309	40.0861	40.0579	40.0167	39.9625	39.9051	39.8574	39.7835	39.6843	39.5602	39.4426	39.308	39.1804	38.477
139_host_removed_R2.fastq.gz	30.5442	30.4671	33.4557	33.9806	34.4158	37.4662	38.115	38.2734	38.3456	38.3131	38.3423	38.2434	38.1925	38.2008	38.1167	38.014	37.895	37.7918	37.7465	37.6847	37.6316	37.5603	37.1876	37.7003	37.6924	37.619	37.5283	37.4197	37.2382	36.9699	36.7222	36.4891	36.2076	35.9254	35.5642	35.1908	35.1002	34.8905
143_R1.fastq.gz	31.5798	31.7061	35.7806	36.2722	36.4601	39.9747	40.1682	40.2088	40.2651	40.2796	40.2602	40.2483	40.1768	40.144	40.1278	40.11	40.0819	40.0489	40.0192	39.9852	39.9328	39.9064	39.6851	39.9455	39.9446	39.9054	39.8755	39.8304	39.7865	39.7308	39.6793	39.6092	39.5058	39.369	39.254	39.115	38.9668	38.1016
143_R2.fastq.gz	31.218	31.3992	35.0529	35.7484	35.927	39.095	39.5681	39.6218	39.7307	39.7202	39.713	39.6752	39.6605	39.6294	39.5344	39.4358	39.3334	39.2405	39.1891	39.1485	39.1033	39.0296	38.6444	38.9604	38.9282	38.8259	38.7205	38.584	38.371	38.0567	37.765	37.4742	37.1262	36.7303	36.2806	35.8326	35.676	35.1466
143_host_removed_R1.fastq.gz	31.5793	31.7061	35.7802	36.272	36.4601	39.9742	40.168	40.2087	40.2653	40.2794	40.2602	40.2481	40.1768	40.1439	40.1276	40.1101	40.0817	40.0487	40.0194	39.9851	39.9324	39.9062	39.6849	39.9452	39.9443	39.9051	39.875	39.8302	39.7863	39.7305	39.6791	39.609	39.5056	39.3688	39.2539	39.115	38.9668	38.1016
143_host_removed_R2.fastq.gz	31.2176	31.3987	35.0517	35.7472	35.926	39.0938	39.5669	39.6204	39.7297	39.7191	39.7117	39.6738	39.6591	39.6279	39.5327	39.4339	39.3312	39.2383	39.1871	39.1466	39.1014	39.0274	38.6421	38.9581	38.9261	38.8236	38.7185	38.5822	38.3695	38.055	37.7635	37.4732	37.1257	36.7299	36.2803	35.8325	35.6758	35.1466
144_R1.fastq.gz	31.6451	31.6911	35.7794	36.2694	36.4485	40.0756	40.2854	40.2936	40.3543	40.3476	40.3407	40.3395	40.2853	40.2579	40.2487	40.2362	40.2111	40.1882	40.1644	40.1473	40.1102	40.0953	39.9102	40.1447	40.1488	40.1085	40.0901	40.0529	40.0126	39.9684	39.9337	39.882	39.8065	39.7063	39.6183	39.5204	39.4151	38.7483
144_R2.fastq.gz	30.9447	30.8979	34.3348	34.9451	35.2556	38.5204	39.0321	39.1255	39.1979	39.1385	39.173	39.1286	39.1077	39.0924	39.0391	38.9864	38.9181	38.8565	38.8271	38.7955	38.7626	38.7082	38.3796	38.7733	38.7643	38.6896	38.6043	38.4946	38.3321	38.101	37.8769	37.6579	37.404	37.1402	36.8018	36.4418	36.3096	35.7338
144_host_removed_R1.fastq.gz	31.6451	31.6911	35.7794	36.2694	36.4485	40.0756	40.2854	40.2936	40.3543	40.3476	40.3407	40.3395	40.2853	40.2579	40.2487	40.2362	40.2111	40.1882	40.1644	40.1473	40.1102	40.0953	39.9102	40.1447	40.1489	40.1085	40.0901	40.0529	40.0126	39.9684	39.9337	39.882	39.8065	39.7063	39.6183	39.5204	39.4151	38.7482
144_host_removed_R2.fastq.gz	30.9447	30.8977	34.3346	34.9449	35.2554	38.5202	39.0319	39.1253	39.1977	39.1383	39.1728	39.1284	39.1075	39.0922	39.0389	38.9862	38.9179	38.8563	38.8268	38.7953	38.7624	38.7079	38.3794	38.7731	38.7641	38.6894	38.6041	38.4945	38.3319	38.1009	37.8768	37.6579	37.404	37.1401	36.8018	36.4418	36.3096	35.7337
145_R1.fastq.gz	31.6074	31.6928	35.7567	36.2608	36.4412	39.9892	40.1985	40.2202	40.2687	40.2773	40.2585	40.2494	40.1884	40.1483	40.1336	40.1148	40.0882	40.0518	40.0186	39.9859	39.937	39.9107	39.6705	39.9498	39.9557	39.9071	39.8725	39.8255	39.7713	39.7115	39.6486	39.5817	39.4753	39.3365	39.211	39.0722	38.9285	38.1897
145_R2.fastq.gz	30.9845	31.0888	34.4306	35.1758	35.3594	38.458	39.0305	39.104	39.25	39.213	39.2498	39.1953	39.1666	39.132	39.0362	38.9346	38.8214	38.7301	38.6821	38.6317	38.5814	38.4873	38.0801	38.4567	38.4333	38.3284	38.207	38.0792	37.8757	37.5585	37.2794	36.984	36.6309	36.2617	35.8219	35.3764	35.2324	34.952
145_host_removed_R1.fastq.gz	31.6071	31.6928	35.756	36.2604	36.4408	39.9887	40.1981	40.2199	40.2684	40.2772	40.2582	40.2492	40.1883	40.1482	40.1332	40.1143	40.0879	40.0515	40.0184	39.9857	39.9368	39.9102	39.6702	39.9496	39.9555	39.907	39.8723	39.8254	39.7713	39.7114	39.6485	39.5817	39.4753	39.3365	39.211	39.0722	38.9285	38.1897
145_host_removed_R2.fastq.gz	30.983	31.0873	34.4269	35.1728	35.3565	38.4534	39.0269	39.1008	39.2472	39.2101	39.2467	39.1922	39.1635	39.1287	39.0325	38.9308	38.8172	38.7259	38.6781	38.6276	38.5769	38.483	38.0759	38.453	38.43	38.3252	38.2049	38.0775	37.8739	37.557	37.2783	36.9834	36.6306	36.2615	35.8216	35.376	35.2321	34.9518
147_R1.fastq.gz	31.6346	31.6987	35.8337	36.3188	36.4842	40.1102	40.3087	40.3553	40.4013	40.3962	40.3867	40.3806	40.3242	40.2954	40.2834	40.2745	40.2518	40.2273	40.2026	40.1854	40.1489	40.1363	39.9512	40.1823	40.184	40.1448	40.1226	40.0866	40.0431	39.996	39.9581	39.9034	39.827	39.7243	39.6339	39.5278	39.4332	38.7711
147_R2.fastq.gz	30.739	30.9346	34.283	34.9074	35.1633	38.1415	38.7438	38.8618	38.917	38.8971	38.8877	38.8065	38.7313	38.7714	38.7272	38.6653	38.5774	38.4748	38.4057	38.3639	38.3554	38.3129	37.9376	38.3965	38.3954	38.3284	38.2466	38.1516	37.9909	37.763	37.5459	37.3318	37.0819	36.8129	36.4878	36.1405	36.0293	35.5977
147_host_removed_R1.fastq.gz	31.6346	31.6987	35.8337	36.3188	36.4842	40.1102	40.3087	40.3553	40.4013	40.3963	40.3867	40.3806	40.3242	40.2954	40.2834	40.2745	40.2518	40.2273	40.2026	40.1855	40.149	40.1363	39.9512	40.1823	40.184	40.1448	40.1226	40.0866	40.0431	39.996	39.9581	39.9034	39.827	39.7243	39.6339	39.5278	39.4332	38.7711
147_host_removed_R2.fastq.gz	30.739	30.9346	34.2829	34.9073	35.1632	38.1414	38.7437	38.8617	38.9169	38.897	38.8877	38.8064	38.7312	38.7713	38.7271	38.6652	38.5774	38.4747	38.4056	38.3639	38.3553	38.3129	37.9375	38.3965	38.3953	38.3284	38.2466	38.1516	37.9909	37.763	37.5458	37.3318	37.0819	36.8128	36.4878	36.1405	36.0293	35.5977
153_R1.fastq.gz	31.5495	31.6778	35.6729	36.2017	36.4041	39.8674	40.1073	40.1475	40.2151	40.2173	40.2024	40.1825	40.1111	40.0832	40.0538	40.0366	40.0045	39.979	39.9571	39.9139	39.8634	39.8396	39.5989	39.8616	39.8659	39.8283	39.8008	39.744	39.6924	39.6102	39.5536	39.4757	39.3604	39.2116	39.0955	38.9602	38.79	37.9587
153_R2.fastq.gz	31.3095	31.5907	35.3719	36.0464	36.164	39.4692	39.8967	39.9443	40.0001	39.9826	39.9901	39.9686	39.9806	39.941	39.8539	39.7878	39.6979	39.6454	39.5968	39.5667	39.5432	39.483	39.12	39.411	39.3749	39.2694	39.1747	39.0403	38.8774	38.5844	38.3203	38.0522	37.7476	37.4007	36.9952	36.556	36.3598	35.6568
153_host_removed_R1.fastq.gz	31.55	31.6778	35.6723	36.2026	36.4046	39.8668	40.1075	40.1474	40.2155	40.2167	40.2017	40.1819	40.1105	40.0829	40.0533	40.0364	40.0039	39.9787	39.957	39.9136	39.8628	39.8391	39.5987	39.861	39.8656	39.8278	39.8004	39.7435	39.6918	39.6095	39.5526	39.4751	39.3602	39.2116	39.0953	38.9598	38.7897	37.9585
153_host_removed_R2.fastq.gz	31.3077	31.5896	35.369	36.0443	36.1633	39.4653	39.8942	39.9414	39.9972	39.9801	39.9877	39.9663	39.9778	39.9383	39.851	39.7849	39.6948	39.6421	39.5944	39.5637	39.5398	39.4792	39.1164	39.4079	39.3719	39.266	39.1716	39.0376	38.8751	38.5823	38.3183	38.05	37.7468	37.4002	36.9946	36.5553	36.3592	35.6564
154_R1.fastq.gz	31.6193	31.6951	35.824	36.2788	36.4606	40.0978	40.2841	40.3533	40.3791	40.3538	40.3452	40.3312	40.2699	40.2377	40.2263	40.2155	40.1933	40.1646	40.1379	40.1194	40.081	40.0581	39.8606	40.0943	40.1032	40.0626	40.0425	40.0058	39.963	39.916	39.878	39.8301	39.7523	39.6491	39.5559	39.4503	39.3383	38.6398
154_R2.fastq.gz	31.0684	31.3523	34.9839	35.5807	35.8445	39.1054	39.5265	39.585	39.6195	39.5825	39.5672	39.5435	39.5343	39.532	39.465	39.407	39.3357	39.2686	39.2399	39.2046	39.1812	39.1161	38.7726	39.1225	39.102	39.0346	38.9243	38.8226	38.6549	38.4199	38.1859	37.9662	37.7126	37.4339	37.0859	36.7183	36.5821	35.9414
154_host_removed_R1.fastq.gz	31.619	31.6952	35.8239	36.2787	36.4606	40.0977	40.2838	40.3537	40.3791	40.3538	40.3453	40.3317	40.2703	40.238	40.2268	40.216	40.1936	40.1648	40.1383	40.1197	40.0814	40.0584	39.8611	40.0948	40.1039	40.0634	40.0428	40.006	39.9634	39.9161	39.8781	39.8301	39.7524	39.649	39.5558	39.4502	39.3382	38.6399
154_host_removed_R2.fastq.gz	31.0654	31.3504	34.9791	35.5769	35.8408	39.1005	39.5223	39.5811	39.6151	39.5785	39.5629	39.5392	39.5301	39.5277	39.4607	39.4025	39.3309	39.2643	39.2353	39.2002	39.1764	39.1113	38.7681	39.1184	39.0984	39.0311	38.9213	38.8199	38.6523	38.4179	38.1844	37.965	37.712	37.4336	37.0856	36.718	36.5818	35.9411
159_R1.fastq.gz	31.5932	31.6488	35.6937	36.1866	36.4041	40.0012	40.2101	40.2872	40.3116	40.2823	40.2754	40.261	40.1932	40.1571	40.1402	40.1316	40.1	40.0821	40.0518	40.0189	39.9818	39.9555	39.743	40.0008	40.0035	39.9593	39.9218	39.8874	39.8204	39.7695	39.7271	39.6604	39.5624	39.4451	39.331	39.21	39.0734	38.4141
159_R2.fastq.gz	31.0713	31.2133	34.6628	35.3029	35.6831	38.9949	39.4131	39.5235	39.5145	39.4784	39.4859	39.4777	39.4743	39.464	39.4103	39.3515	39.28	39.2246	39.1837	39.1562	39.1285	39.0591	38.7284	39.0869	39.0612	38.98	38.8759	38.7628	38.5752	38.3789	38.1553	37.9171	37.6448	37.3565	37.0344	36.7069	36.5894	36.0112
159_host_removed_R1.fastq.gz	31.591	31.6482	35.6907	36.1844	36.4016	39.998	40.2073	40.2849	40.3105	40.281	40.2736	40.2587	40.1917	40.1557	40.1382	40.13	40.0976	40.0799	40.0501	40.0171	39.9797	39.9543	39.7413	40.0001	40.0027	39.9581	39.9201	39.8868	39.8206	39.7693	39.727	39.6611	39.5625	39.4455	39.331	39.2102	39.0733	38.4142
159_host_removed_R2.fastq.gz	31.0643	31.207	34.6497	35.2911	35.6717	38.9801	39.3998	39.5104	39.5018	39.4656	39.4728	39.4651	39.4617	39.4509	39.3977	39.3397	39.2671	39.2111	39.1708	39.1441	39.1154	39.0453	38.7156	39.0758	39.051	38.9698	38.8662	38.7534	38.5675	38.3717	38.1494	37.9138	37.643	37.3548	37.033	36.7058	36.5882	36.0108
170_R1.fastq.gz	31.6106	31.6891	35.7312	36.2401	36.4137	39.9926	40.2089	40.263	40.3324	40.3167	40.313	40.3017	40.2393	40.2077	40.1876	40.1788	40.1503	40.1197	40.0944	40.0762	40.0356	40.0168	39.8053	40.0633	40.0642	40.0218	40.0002	39.9591	39.9127	39.861	39.8123	39.7518	39.6717	39.5649	39.461	39.3434	39.2324	38.5593
170_R2.fastq.gz	30.9774	31.1395	34.5107	35.2178	35.3358	38.5056	39.0866	39.1683	39.2689	39.2236	39.2257	39.1898	39.1778	39.1634	39.09	39.0206	38.9277	38.8686	38.8258	38.7962	38.7679	38.7107	38.3671	38.7624	38.7342	38.6661	38.5689	38.4607	38.296	38.0475	37.8273	37.6034	37.3262	37.0444	36.7135	36.3402	36.2226	35.732
170_host_removed_R1.fastq.gz	31.6107	31.6892	35.731	36.2399	36.4134	39.9923	40.2087	40.2626	40.3321	40.3165	40.3129	40.3016	40.2391	40.2075	40.1874	40.1786	40.1501	40.1195	40.0943	40.076	40.0354	40.0167	39.8053	40.0634	40.064	40.0219	40.0001	39.959	39.9126	39.8611	39.8122	39.7518	39.6716	39.5649	39.461	39.3434	39.2324	38.5593
170_host_removed_R2.fastq.gz	30.9768	31.1388	34.5087	35.2163	35.3341	38.5027	39.085	39.1661	39.2671	39.2218	39.2238	39.1879	39.1759	39.1615	39.088	39.0189	38.9257	38.8667	38.8238	38.7942	38.7658	38.7084	38.3649	38.7606	38.7325	38.6644	38.5675	38.4597	38.2949	38.0465	37.8264	37.6028	37.3258	37.0441	36.7134	36.34	36.2224	35.7318
173_R1.fastq.gz	31.5887	31.6919	35.8139	36.2813	36.4664	40.0403	40.2353	40.3068	40.3301	40.3327	40.3128	40.2972	40.2373	40.2073	40.1884	40.1693	40.1445	40.1148	40.0822	40.0551	40.005	39.9859	39.7758	40.0245	40.0292	39.9844	39.9608	39.9248	39.8773	39.8219	39.7788	39.7172	39.6258	39.4955	39.3888	39.2551	39.1187	38.3322
173_R2.fastq.gz	31.1538	31.2989	34.8617	35.5374	35.7492	38.8901	39.4184	39.4655	39.5969	39.5679	39.5504	39.5054	39.5037	39.4688	39.3705	39.2671	39.1635	39.0648	39.0107	38.9667	38.9175	38.8365	38.4411	38.7957	38.7668	38.6726	38.5762	38.4453	38.2462	37.9517	37.6725	37.3942	37.0658	36.706	36.2799	35.8331	35.6841	35.2976
173_host_removed_R1.fastq.gz	31.5885	31.6918	35.8135	36.2811	36.4662	40.0399	40.235	40.3066	40.3299	40.3325	40.3127	40.2969	40.237	40.2071	40.1881	40.169	40.1441	40.1143	40.0819	40.0548	40.0046	39.9855	39.7753	40.0241	40.029	39.9842	39.9606	39.9246	39.8772	39.8218	39.7786	39.7172	39.6257	39.4955	39.3889	39.2552	39.1188	38.3322
173_host_removed_R2.fastq.gz	31.1528	31.298	34.8597	35.5356	35.7476	38.8873	39.4161	39.4632	39.5948	39.566	39.5484	39.5032	39.5015	39.4666	39.3682	39.2647	39.1608	39.0619	39.0079	38.964	38.9145	38.8335	38.438	38.7929	38.7643	38.6702	38.574	38.4434	38.2445	37.9502	37.6714	37.3935	37.0656	36.7058	36.2797	35.833	35.684	35.2975
177_R1.fastq.gz	31.5594	31.5753	35.5833	36.1423	36.3001	39.8328	40.1062	40.1477	40.2337	40.2423	40.2375	40.2186	40.158	40.1124	40.0932	40.0689	40.0365	40.0091	39.9683	39.9491	39.9061	39.8801	39.6602	39.9588	39.9562	39.9143	39.8813	39.8287	39.7817	39.7291	39.6632	39.5883	39.5236	39.3866	39.2809	39.1551	39.03	38.3785
177_R2.fastq.gz	30.6179	30.5112	33.6316	34.1925	34.5233	37.5188	38.1589	38.3092	38.4371	38.3884	38.3869	38.2833	38.21	38.2256	38.1569	38.0424	37.9077	37.7959	37.7212	37.6793	37.6362	37.559	37.1631	37.6299	37.641	37.5513	37.4394	37.3108	37.1251	36.842	36.5949	36.3256	36.0536	35.7598	35.3888	35.0037	34.9163	34.857
177_host_removed_R1.fastq.gz	31.5597	31.575	35.584	36.1424	36.2998	39.833	40.1067	40.148	40.2343	40.2426	40.2379	40.2192	40.1581	40.1129	40.0939	40.0696	40.0373	40.01	39.9691	39.9497	39.9066	39.8806	39.6614	39.9595	39.9571	39.9152	39.8822	39.8295	39.7826	39.7296	39.6634	39.5887	39.5239	39.3869	39.2811	39.1552	39.03	38.3785
177_host_removed_R2.fastq.gz	30.6182	30.5102	33.6302	34.1914	34.5221	37.5174	38.1577	38.3083	38.4359	38.3873	38.3858	38.282	38.209	38.2244	38.1559	38.0411	37.9064	37.7946	37.7202	37.6783	37.6351	37.558	37.1617	37.629	37.6398	37.5499	37.4385	37.3101	37.1243	36.8417	36.5945	36.3253	36.0537	35.7597	35.3887	35.0036	34.9164	34.8572
181_R1.fastq.gz	31.6113	31.6802	35.7287	36.2364	36.417	40.0088	40.2208	40.2691	40.3388	40.3266	40.3187	40.3102	40.2483	40.2161	40.2046	40.1905	40.1661	40.1385	40.1126	40.092	40.0531	40.0295	39.8332	40.0804	40.0838	40.0427	40.0226	39.9816	39.9362	39.8878	39.8459	39.7861	39.7076	39.5998	39.5012	39.3935	39.2765	38.6263
181_R2.fastq.gz	30.9723	30.9199	34.3646	34.9743	35.2815	38.5312	39.0726	39.1658	39.2332	39.1769	39.2027	39.1582	39.1313	39.1089	39.045	38.9829	38.8989	38.8273	38.7948	38.7537	38.7205	38.6611	38.3206	38.7169	38.7041	38.6315	38.533	38.4282	38.2554	38.016	37.7923	37.5645	37.2956	37.0197	36.6803	36.3123	36.1973	35.7145
181_host_removed_R1.fastq.gz	31.6112	31.6802	35.7285	36.2362	36.4169	40.0088	40.2207	40.269	40.3386	40.3266	40.3186	40.3101	40.2483	40.2161	40.2047	40.1906	40.166	40.1385	40.1127	40.0921	40.0533	40.0295	39.8333	40.0806	40.084	40.0428	40.0227	39.9816	39.9362	39.8878	39.846	39.7862	39.7076	39.5999	39.5012	39.3936	39.2765	38.6263
181_host_removed_R2.fastq.gz	30.9712	30.9187	34.3625	34.972	35.2793	38.5286	39.0704	39.1638	39.2313	39.1747	39.2005	39.156	39.1292	39.1068	39.0427	38.9807	38.8965	38.825	38.7925	38.7513	38.7181	38.6586	38.3181	38.7148	38.7023	38.6297	38.5315	38.4268	38.2542	38.015	37.7915	37.564	37.2953	37.0196	36.6801	36.3122	36.1972	35.7144
301_R1.fastq.gz	31.5067	31.6365	35.606	36.1557	36.3461	39.7846	40.0237	40.0675	40.1434	40.1563	40.12	40.1168	40.0286	39.9954	39.9763	39.9483	39.9135	39.8683	39.8432	39.8125	39.7482	39.6956	39.4484	39.7349	39.7455	39.6877	39.648	39.594	39.5167	39.45	39.3931	39.3038	39.1899	39.0009	38.8849	38.7214	38.5264	37.7176
301_R2.fastq.gz	31.2632	31.5917	35.4155	36.0767	36.2327	39.5097	39.8976	39.9604	40.0085	40.0025	39.9937	39.972	39.9717	39.9462	39.8711	39.7949	39.7097	39.6412	39.5975	39.559	39.5369	39.4705	39.116	39.4271	39.4091	39.2994	39.2257	39.1132	38.9031	38.6429	38.3673	38.121	37.8354	37.4913	37.0523	36.6354	36.4168	35.6752
301_host_removed_R1.fastq.gz	31.5039	31.6369	35.602	36.154	36.3444	39.7792	40.018	40.061	40.1381	40.1524	40.1158	40.1127	40.0239	39.9901	39.9716	39.9434	39.9071	39.8635	39.8384	39.8064	39.7429	39.6887	39.4409	39.7293	39.7429	39.6821	39.6415	39.5884	39.5125	39.4472	39.3882	39.301	39.1883	38.9989	38.884	38.7208	38.5255	37.7165
301_host_removed_R2.fastq.gz	31.2571	31.5862	35.404	36.0712	36.222	39.4948	39.8859	39.9466	39.9969	39.991	39.9804	39.9596	39.9586	39.9324	39.858	39.7795	39.6941	39.6255	39.5812	39.5419	39.5184	39.4508	39.0951	39.4083	39.3911	39.2789	39.2042	39.0908	38.8831	38.6232	38.3472	38.1062	37.8274	37.4846	37.0479	36.631	36.4129	35.6701
305_R1.fastq.gz	31.5644	31.6543	35.7197	36.2556	36.4142	39.9427	40.1628	40.1998	40.2787	40.2895	40.2774	40.264	40.1998	40.1635	40.1487	40.1258	40.0992	40.0648	40.0284	40.0101	39.9617	39.9446	39.7318	39.9966	39.9974	39.9592	39.9329	39.8913	39.8415	39.7971	39.7429	39.6879	39.5957	39.4658	39.3707	39.2405	39.13	38.419
305_R2.fastq.gz	30.8986	31.1164	34.5043	35.1902	35.3327	38.3423	38.9357	39.0266	39.1332	39.0795	39.0688	39.0103	38.9868	38.9388	38.8094	38.6924	38.5608	38.4633	38.3992	38.3612	38.307	38.2204	37.7956	38.2467	38.2205	38.1324	38.0412	37.9286	37.7404	37.4753	37.2256	36.9894	36.6801	36.3397	35.9499	35.5866	35.4506	35.2056
305_host_removed_R1.fastq.gz	31.5644	31.6545	35.7196	36.2559	36.4141	39.9429	40.1629	40.1999	40.2788	40.2899	40.2774	40.264	40.1996	40.1634	40.1485	40.1258	40.099	40.0649	40.0282	40.01	39.9616	39.9444	39.7319	39.9967	39.9975	39.9592	39.9329	39.8913	39.8414	39.797	39.7427	39.6879	39.5957	39.4657	39.3707	39.2404	39.1299	38.419
305_host_removed_R2.fastq.gz	30.898	31.1159	34.5035	35.189	35.3316	38.3408	38.9342	39.0254	39.1319	39.0786	39.0678	39.0092	38.9858	38.9377	38.8082	38.6911	38.5595	38.4618	38.3978	38.3597	38.3052	38.2188	37.794	38.2454	38.2194	38.1312	38.0402	37.9276	37.7397	37.4746	37.2252	36.989	36.6797	36.3394	35.9496	35.5863	35.4504	35.2054
307_R1.fastq.gz	31.5795	31.6609	35.6698	36.2091	36.431	39.969	40.1774	40.2554	40.23	40.2518	40.2395	40.2292	40.158	40.1251	40.1134	40.088	40.0648	40.027	39.9929	39.9658	39.9197	39.8943	39.6689	39.935	39.9341	39.8942	39.873	39.8245	39.7778	39.7322	39.6807	39.6177	39.5298	39.4047	39.2912	39.1639	39.0452	38.2952
307_R2.fastq.gz	31.0802	31.2833	34.7221	35.5183	35.5465	38.6927	39.2651	39.3194	39.4306	39.3863	39.3875	39.3494	39.3467	39.3091	39.1996	39.109	38.9993	38.9199	38.8821	38.8442	38.8043	38.7066	38.3196	38.6766	38.6496	38.5568	38.4567	38.3125	38.1051	37.8175	37.5283	37.2397	36.9082	36.5444	36.1577	35.7219	35.5933	35.2025
307_host_removed_R1.fastq.gz	31.5782	31.6595	35.6677	36.2075	36.4293	39.9679	40.1756	40.2531	40.2279	40.2499	40.2373	40.2274	40.156	40.1239	40.1111	40.0861	40.0628	40.0246	39.991	39.9636	39.9183	39.8918	39.6665	39.9334	39.9329	39.8925	39.8714	39.8236	39.777	39.7313	39.6803	39.6173	39.5297	39.4046	39.2911	39.1636	39.0449	38.2948
307_host_removed_R2.fastq.gz	31.0745	31.2786	34.7121	35.5097	35.5391	38.6817	39.2552	39.3109	39.4218	39.3773	39.3778	39.3395	39.3369	39.2994	39.1893	39.0975	38.9873	38.9084	38.8702	38.8321	38.7918	38.6935	38.3057	38.6646	38.6382	38.5464	38.4474	38.3044	38.0974	37.8108	37.5228	37.2359	36.9067	36.5434	36.1567	35.7209	35.5924	35.2019
309_R1.fastq.gz	31.5283	31.5977	35.5051	36.0946	36.3749	39.8642	40.0897	40.1648	40.1698	40.1391	40.1466	40.1345	40.0566	40.0282	39.9997	39.9844	39.9573	39.9246	39.8888	39.8603	39.8148	39.7844	39.5301	39.8029	39.8132	39.7734	39.7246	39.6826	39.6194	39.5469	39.4973	39.4275	39.3105	39.1768	39.0445	38.8809	38.7341	38.1322
309_R2.fastq.gz	31.026	31.1397	34.503	35.3034	35.545	38.7382	39.2581	39.3231	39.3892	39.383	39.4054	39.3754	39.3495	39.3447	39.2801	39.2307	39.1581	39.096	39.0641	39.0333	38.9944	38.9351	38.5475	38.9194	38.8887	38.792	38.7053	38.5527	38.3696	38.1118	37.8681	37.6456	37.3515	37.0192	36.6931	36.2919	36.1826	35.6657
309_host_removed_R1.fastq.gz	31.5279	31.5968	35.4996	36.0918	36.3733	39.8588	40.0882	40.1632	40.1672	40.1371	40.1435	40.1329	40.054	40.0251	39.9968	39.9813	39.9546	39.9221	39.8862	39.8574	39.8114	39.7821	39.5287	39.8022	39.8133	39.7703	39.7231	39.682	39.6186	39.5458	39.4965	39.4275	39.3106	39.1774	39.0448	38.8807	38.734	38.132
309_host_removed_R2.fastq.gz	31.0217	31.1348	34.4914	35.2933	35.5354	38.7247	39.2471	39.3126	39.3794	39.3731	39.3952	39.3647	39.3386	39.3338	39.2689	39.221	39.1468	39.0841	39.054	39.0239	38.9848	38.9242	38.5364	38.9092	38.8787	38.7827	38.6977	38.5449	38.3612	38.1067	37.8634	37.642	37.3503	37.0185	36.6929	36.2917	36.1828	35.6654
310_R1.fastq.gz	31.6146	31.6762	35.721	36.2305	36.4765	40.0825	40.2712	40.3428	40.3244	40.3241	40.3267	40.3175	40.254	40.2214	40.21	40.1981	40.178	40.15	40.1277	40.1125	40.0753	40.063	39.8703	40.1019	40.1128	40.0701	40.0484	40.0183	39.9784	39.9366	39.8976	39.8502	39.778	39.6831	39.5962	39.4989	39.4041	38.7528
310_R2.fastq.gz	31.0687	31.3959	35.0637	35.7071	35.9006	39.137	39.5669	39.6331	39.6629	39.6439	39.6313	39.6042	39.5886	39.588	39.5388	39.4919	39.426	39.3681	39.3448	39.3093	39.281	39.2241	38.8986	39.2313	39.2204	39.1426	39.0562	38.9525	38.801	38.5882	38.3812	38.164	37.9084	37.6469	37.3279	36.982	36.8258	36.1835
310_host_removed_R1.fastq.gz	31.6146	31.6762	35.7209	36.2304	36.4766	40.0825	40.271	40.3427	40.3243	40.324	40.3265	40.3174	40.2539	40.2212	40.2099	40.1981	40.1779	40.1499	40.1277	40.1126	40.0753	40.0628	39.8702	40.1018	40.1127	40.07	40.0483	40.0182	39.9783	39.9366	39.8975	39.8502	39.778	39.6831	39.5962	39.4989	39.4041	38.7528
310_host_removed_R2.fastq.gz	31.0681	31.3955	35.0625	35.7063	35.8999	39.1356	39.5658	39.632	39.6618	39.6429	39.6303	39.6031	39.5875	39.587	39.5377	39.4908	39.4248	39.367	39.3437	39.3082	39.2797	39.2229	38.8974	39.2302	39.2195	39.1417	39.0554	38.9517	38.8003	38.5876	38.3807	38.1637	37.9083	37.6468	37.3279	36.982	36.8258	36.1834
312_R1.fastq.gz	31.6147	31.6819	35.7856	36.276	36.5055	39.9972	40.2007	40.2669	40.2511	40.2927	40.2796	40.2579	40.1923	40.1574	40.1418	40.1165	40.0909	40.0469	40.0113	39.9733	39.9131	39.8799	39.6624	39.9353	39.9244	39.8801	39.8459	39.8035	39.7456	39.6821	39.6182	39.5468	39.421	39.2808	39.1512	38.9913	38.8342	37.9533
312_R2.fastq.gz	31.17	31.4168	35.0698	35.8328	35.8094	38.8067	39.4108	39.4343	39.6922	39.6302	39.5734	39.4892	39.4854	39.4327	39.2908	39.1359	38.9924	38.8607	38.7944	38.731	38.6625	38.577	38.1216	38.4846	38.4319	38.3485	38.2339	38.1121	37.8551	37.5063	37.1948	36.8828	36.4551	36.0052	35.5478	35.061	34.8992	34.6571
312_host_removed_R1.fastq.gz	31.6147	31.6818	35.7854	36.2759	36.5055	39.9969	40.2006	40.2667	40.2509	40.2925	40.2795	40.2578	40.1921	40.1573	40.1416	40.1163	40.0907	40.0467	40.0111	39.9731	39.9129	39.8797	39.6622	39.9351	39.9242	39.8799	39.8457	39.8034	39.7456	39.682	39.6181	39.5467	39.421	39.2807	39.1512	38.9913	38.8342	37.9532
312_host_removed_R2.fastq.gz	31.1697	31.4165	35.0691	35.8323	35.8088	38.8056	39.4101	39.4336	39.6915	39.6295	39.5727	39.4885	39.4847	39.4319	39.29	39.135	38.9914	38.8597	38.7932	38.7297	38.6613	38.5757	38.1203	38.4834	38.4308	38.3474	38.233	38.1112	37.8544	37.5056	37.1942	36.8824	36.455	36.0051	35.5477	35.0609	34.8991	34.657

## Sheet: S_QC_USA
Table S_QC — Per-sample QC metrics: USA discovery cohort (PRJNA506988, n=25)
Sample	Depth class	Raw reads	Microbial reads	% Unclassified	Host DNA %
106	Surface	182,813	157,454	11.2%	<1%
107	Surface	295,888	185,058	36.5%	<1%
109	Surface	443,681	394,444	10.0%	<1%
111	Surface	150,394	119,357	18.6%	<1%
159	Surface	100,152	87,898	8.7%	<1%
112	Superficial	1,040,715	1,006,239	3.0%	<1%
116	Superficial	466,830	455,411	1.5%	<1%
126	Superficial	302,561	245,500	17.5%	<1%
139	Superficial	1,322,912	830,595	37.1%	<1%
143	Superficial	570,130	479,181	14.2%	<1%
144	Superficial	9,204,350	7,263,774	21.0%	<1%
145	Superficial	454,441	341,919	23.6%	<1%
147	Superficial	10,724,064	7,083,837	33.9%	<1%
153	Superficial	158,478	143,742	5.9%	<1%
154	Superficial	415,972	364,968	10.9%	<1%
170	Shallow	414,842	391,967	5.0%	<1%
173	Shallow	818,630	799,489	1.7%	<1%
177	Shallow	89,568	74,743	14.4%	<1%
181	Shallow	1,048,914	998,500	4.4%	<1%
301	Shallow	89,524	80,885	4.4%	<1%
305	Shallow	192,011	170,990	9.1%	<1%
307	Shallow	179,650	157,862	9.7%	<1%
309	Shallow	62,791	55,284	7.5%	<1%
310	Shallow	772,924	722,258	5.9%	<1%
312	Shallow	912,052	898,735	1.0%	<1%
TOTAL / MEAN	n=25	30,414,287	23,802,252	Mean 12.7%	<1%

## Sheet: S_QC_libya
Table S_QC — Per-sample QC metrics: Libya characterization cohort (n=15)
Sample	Raw reads	Host DNA %	Microbial reads	% Microbial	% Unclassified
M1	5,352,925	94.0%	82,003	1.5%	0.8%
M2	3,145,237	73.8%	291,436	9.3%	1.1%
M3	4,127,479	94.7%	59,649	1.4%	1.0%
M4	2,349,245	95.8%	24,706	1.1%	0.8%
M7	2,753,351	92.9%	74,371	2.7%	0.6%
M8	4,477,807	88.9%	155,459	3.5%	2.1%
M10	4,092,117	87.9%	187,897	4.6%	0.8%
M11	7,631,359	95.9%	59,630	0.8%	0.8%
M12	3,879,958	98.5%	~0	~0%	1.0%
M13	2,837,693	36.4%	1,431,381	50.4%	1.1%
M15	8,163,357	93.7%	161,082	2.0%	0.8%
M17	2,824,676	81.5%	199,749	7.1%	0.9%
M18	6,734,781	92.5%	120,634	1.8%	1.1%
M21	2,375,092	83.7%	179,746	7.6%	0.7%
M22	6,311,040	98.5%	1,962	<0.1%	0.8%
TOTAL / MEAN	67,056,117	87.2% (36.4–98.5%)	3,029,705	4.5%	0.96% (0.6–2.1%)

## Sheet: S_STAT_Alpha_Diversity
Table S_STAT — Complete statistical results for diversity analyses
A — Shapiro-Wilk normality test
Depth group	n	Shapiro-Wilk W	p-value
Surface	5	0.943	0.713
Superficial	10	0.931	0.449
Shallow	10	0.924	0.399
B — Levene homogeneity of variance test
Groups compared	Levene F	p-value
Surface vs Superficial vs Shallow	2.340	0.120
C — One-way ANOVA + Kruskal-Wallis (Shannon H' by depth)
Test	Statistic	df	p-value
One-way ANOVA	F = 2.140	2, 22	p = 0.141 (n.s.)
Kruskal-Wallis (confirmatory)	H = 4.127	2	p = 0.127 (n.s.)
Post-rarefaction ANOVA (55,284 reads)	F = 2.310	2, 22	p = 0.130 (n.s.)
Mean Shannon — Surface	2.397 ± 0.383	n=5	-
Mean Shannon — Superficial	3.125 ± 0.635	n=10	-
Mean Shannon — Shallow	2.747 ± 0.776	n=10	-
D — Mann-Whitney U (USA vs Libya Shannon, descriptive only)
Comparison	U statistic	p-value
USA (n=25) vs Libya all samples (n=15)	375	p < 0.0001
USA (n=25) vs Libya usable samples >50k mic reads (n=12)	300	p < 0.0001

## Sheet: S_STAT_PERMANOVA
PERMANOVA results (Bray-Curtis, 999 permutations, vegan adonis2)
Comparison	PERMANOVA R²	p-value (999 perm)	PERMDISP F	PERMDISP p
Surface vs Superficial (USA)	0.089	0.112	1.23	0.289
Surface vs Shallow (USA)	0.074	0.198	0.98	0.341
Superficial vs Shallow (USA)	0.112	0.047*	1.45	0.201
USA vs Libya — DESCRIPTIVE ONLY†	0.231	0.001***	N/A	-

## Sheet: S_MAG
Table S_MAG — MAG M13 quality metrics and ARG cross-validation
Metric	MAG M13	MAG M2 (failed — excluded)	MIMAG threshold
Completeness (CheckM)	99.68	<90%	≥90%
Contamination (CheckM)	0.89	>5%	<5%
MIMAG classification	HIGH quality	FAILED	—
Taxonomy (GTDB-Tk v2)	Pseudomonas aeruginosa	S. aureus (partial)	ANI ≥95%
FastANI top hit	NCTC10332 (99.25% ANI)	N/A	≥95% for species
MLST (PubMLST)	ST664	N/A	—
Closest strain (Mash/MinHash)	PSA10 GCA_032844025.1 (dist=0.000054)	N/A	—
Virulence factors (VFDB 2022)	220 (shared with PSA10)	21 (not MAG)	—
ARGs (RGI confirmed)	60	6 (not MAG)	—
MGEs (MobileOG-db)	477 (phage 32.3%, transfer 28.7%)	N/A	—
Genomic islands (Alien Hunter)	Multiple regions detected	N/A	—
BioProject (SRA)	PRJNA1219992	—	—
