# Supplementary material for: Metagenomic characterization of infected diabetic foot ulcers in North Africa: microbial diversity, virulome, and resistome profiling
Source: Front Microbiol. 2026 May 20;17:1825173. doi: 10.3389/fmicb.2026.1825173 (PMC13230127; doi:10.3389/fmicb.2026.1825173)
Supplement: Supplementary file 5 [file Table_4.xlsx]

## Sheet: Summary
Differential abundance analysis
USA _ Public Data
Phylum
Shallow vs Superficial
Surface vs superficial
Family
Shallow vs Superficial
Surface vs Shallow
Surface vs Superficial
Genus
Shallow vs Superficial
Surface vs Shallow
Species
Shallow vs Superficial
Surface vs Shallow
Surface vs Superficial

## Sheet: P_shallow_superficial_USA 
Phylum	log2FC	logCPM	Pvalues	FDR
Fusobacteriota	5.6603	13.404	0.00012691	0.0011422
Bacillota	-1.7042	18.588	0.0027339	0.012302
Bacteroidota	2.0822	17.959	0.032938	0.098814
Pseudomonadota	-1.495	18.913	0.080722	0.16031
Uroviricota	-2.1161	13.961	0.089061	0.16031
Campylobacterota	1.4493	10.263	0.15017	0.22525
Spirochaetota	1.6117	6.8833	0.19827	0.25491
Acidobacteriota	1.3548	3.8312	0.25014	0.28141
Actinomycetota	-0.35897	17.355	0.62518	0.62518

## Sheet: P_surface_superficial_USA 
Phylum	log2FC	logCPM	Pvalues	FDR
Bacteroidota	3.3048	17.959	0.0012145	0.010931
Spirochaetota	3.6095	6.8833	0.0071048	0.031972
Bacillota	-1.3779	18.588	0.014387	0.042353
Campylobacterota	2.4389	10.263	0.018823	0.042353
Acidobacteriota	2.4188	3.8312	0.030168	0.054303
Pseudomonadota	-1.7867	18.913	0.038579	0.057869
Uroviricota	-2.2898	13.961	0.067478	0.086757
Fusobacteriota	2.1937	13.404	0.085921	0.096661
Actinomycetota	0.26636	17.355	0.7031	0.7031

## Sheet: F_shallow_superficial_USA 
Name	log2FC	logCPM	Pvalues	FDR
Prevotellaceae	7.1435	19.905	5.6422e-05	0.0012461
Veillonellaceae	-4.5924	15.904	0.0045798	0.029774
Staphylococcaceae	-3.0156	16.842	0.0059592	0.032088
Pseudomonadaceae	-2.8671	17.311	0.0084291	0.042145
Atopobiaceae	6.9294	9.163	9.2703e-06	0.00064892
Flavobacteriaceae	6.096	11.814	3.3253e-05	0.0011639
Fusobacteriaceae	7.8967	17.094	7.1207e-05	0.0012461
Erysipelotrichaceae	7.0568	9.6963	0.00015659	0.0021923
Alcaligenaceae	7.2992	17.534	0.00060054	0.0070063
Campylobacteraceae	4.6576	12.466	0.0012305	0.010816
Methylobacteriaceae	-5.0786	11.156	0.0012361	0.010816
Ornithinimicrobiaceae	-3.1943	4.9035	0.0032926	0.025609
Lachnospiraceae	4.2702	12.088	0.0046788	0.029774
Leptotrichiaceae	3.4287	7.2284	0.0054677	0.031895
Treponemataceae	3.9868	8.2243	0.011072	0.04903
Erwiniaceae	2.2256	7.2105	0.011637	0.04903
Aeromonadaceae	-4.5451	10.121	0.011907	0.04903
Neisseriaceae	3.1966	13.169	0.013148	0.051132
Oxalobacteraceae	-3.3661	9.4876	0.014484	0.053361
Pasteurellaceae	-3.6385	16.918	0.01532	0.053622
Coprobacillaceae	-4.3061	10.895	0.016369	0.054562
Tannerellaceae	2.7738	7.5929	0.023611	0.075126
Vibrionaceae	2.2642	4.2029	0.026755	0.08143
Enterococcaceae	-2.2395	12.458	0.029957	0.087376
Enterobacteriaceae	-2.2753	14.115	0.032074	0.089807
Dermabacteraceae	-3.103	14.035	0.033498	0.090187
Aerococcaceae	-2.603	9.7133	0.039707	0.10294
Peptostreptococcaceae	3.0632	11.939	0.058548	0.14637
Clostridiaceae	1.7995	9.2505	0.066971	0.16165
Propionibacteriaceae	-1.544	14.86	0.072245	0.16857
Hoyosellaceae	1.7556	4.2047	0.083864	0.18937
Carnobacteriaceae	1.5376	10.381	0.09215	0.20098
Microbacteriaceae	1.9057	10.522	0.094748	0.20098
Oscillospiraceae	2.3451	9.0884	0.10515	0.213
Bacteroidaceae	2.5207	15.043	0.1065	0.213
Brevibacteriaceae	1.4901	8.8786	0.16253	0.31604
Sphaerotilaceae	1.5461	5.5675	0.19829	0.37513
Caulobacteraceae	-1.3052	8.5287	0.2689	0.49535
Nocardiaceae	-1.0003	7.3382	0.28286	0.5077
Dermacoccaceae	-1.0123	5.4394	0.33026	0.56377
Streptococcaceae	1.1207	18.532	0.33339	0.56377
Weeksellaceae	0.86119	9.3059	0.33826	0.56377
Burkholderiaceae	1.0328	12.91	0.35841	0.57322
Comamonadaceae	-0.7641	12.454	0.36804	0.57322
Xanthomonadaceae	0.85126	9.171	0.3685	0.57322
Nitrobacteraceae	-1.0864	10.434	0.38316	0.58307
Actinomycetaceae	0.66596	12.137	0.40252	0.59949
Paracoccaceae	-0.89848	7.5774	0.43154	0.62933
Moraxellaceae	-0.64484	13.124	0.4414	0.63058
Morganellaceae	-1.2413	12.99	0.46098	0.64537
Corynebacteriaceae	0.71159	17.063	0.50091	0.68557
Sphingomonadaceae	-0.47595	11.249	0.50928	0.68557
Bifidobacteriaceae	-0.66169	9.1863	0.55931	0.73871
Micrococcaceae	0.37948	11.479	0.59168	0.767
Dietziaceae	-0.46013	9.8529	0.60705	0.77261
Rhizobiaceae	-0.44511	11.497	0.63623	0.78259
Listeriaceae	-0.58887	5.4932	0.63767	0.78259
Eggerthellaceae	0.61231	8.7032	0.64843	0.78259
Porphyromonadaceae	-0.58256	17.796	0.66325	0.78393
Brucellaceae	-0.35888	10.43	0.67194	0.78393
Mycobacteriaceae	0.3244	8.6888	0.71855	0.81186
Paenibacillaceae	-0.32452	3.7308	0.71908	0.81186
Gordoniaceae	-0.25909	7.2573	0.78045	0.86716
Phyllobacteriaceae	0.21293	7.7096	0.81584	0.89233
Sinobacteraceae	0.18274	4.654	0.87297	0.93828
Lactobacillaceae	-0.11226	10.319	0.90442	0.93828
Halieaceae	-0.18109	4.5416	0.90914	0.93828
Bacillaceae	0.1005	13.31	0.91531	0.93828
Peptoniphilaceae	-0.12653	16.762	0.92488	0.93828
Yersiniaceae	-0.0076896	4.7897	1	1

## Sheet: F_surface_shallow_USA 
Name	log2FC	logCPM	Pvalues	FDR
Prevotellaceae	-6.243	19.921	0.000576	0.008064
Atopobiaceae	-7.5898	9.1795	8.5738e-06	0.00060017
Flavobacteriaceae	-6.8221	11.818	2.2244e-05	0.00077853
Fusobacteriaceae	-7.4204	17.109	0.00034863	0.008064
Eggerthellaceae	-6.2101	8.7136	0.0005669	0.008064
Alcaligenaceae	-7.2566	17.538	0.0013302	0.015519
Bacteroidaceae	5.3929	15.047	0.0039584	0.039584
Erysipelotrichaceae	-4.9425	9.7115	0.0063462	0.05553
Porphyromonadaceae	3.8086	17.799	0.0094786	0.073723
Microbacteriaceae	-3.1903	10.526	0.011351	0.079459
Streptococcaceae	-3.2496	18.54	0.013484	0.08581
Aerococcaceae	3.1166	9.73	0.017063	0.093024
Burkholderiaceae	-2.9743	12.912	0.018532	0.093024
Dermacoccaceae	2.4594	5.4409	0.018984	0.093024
Hafniaceae	-2.1341	4.3558	0.019934	0.093024
Leptotrichiaceae	-2.5094	7.2413	0.043776	0.19152
Paracoccaceae	2.1844	7.5753	0.062825	0.25869
Bifidobacteriaceae	-2.1153	9.1905	0.072543	0.28211
Caulobacteraceae	2.0667	8.5216	0.088299	0.32531
Nocardiaceae	1.5172	7.3242	0.10521	0.36824
Listeriaceae	1.9134	5.5008	0.12101	0.40337
Propionibacteriaceae	1.1835	14.862	0.16992	0.52713
Mycobacteriaceae	-1.3342	8.6832	0.1732	0.52713
Xanthomonadaceae	-1.2572	9.1583	0.20873	0.60818
Coprobacillaceae	2.044	10.905	0.21721	0.60818
Actinomycetaceae	-0.99217	12.137	0.23721	0.62339
Campylobacteraceae	-1.5652	12.478	0.24839	0.62339
Micrococcaceae	-0.85948	11.475	0.25014	0.62339
Morganellaceae	-1.933	12.995	0.25826	0.62339
Neisseriaceae	1.3619	13.174	0.28671	0.66014
Peptostreptococcaceae	1.7275	11.945	0.29235	0.66014
Bacillaceae	-1.0525	13.293	0.35579	0.7561
Sphingomonadaceae	0.67474	11.25	0.35645	0.7561
Oscillospiraceae	1.3116	9.0941	0.3781	0.76611
Hoyosellaceae	0.7713	4.1823	0.39117	0.76611
Tannerellaceae	1.0438	7.5999	0.394	0.76611
Corynebacteriaceae	-0.90954	17.071	0.41869	0.79212
Enterococcaceae	-0.77493	12.48	0.43953	0.79697
Ornithinimicrobiaceae	0.86492	4.9031	0.46829	0.79697
Lachnospiraceae	-1.0304	12.099	0.46952	0.79697
Brucellaceae	0.6114	10.421	0.4714	0.79697
Weeksellaceae	0.66811	9.3002	0.47818	0.79697
Veillonellaceae	0.93921	15.909	0.50862	0.82353
Gordoniaceae	0.58654	7.25	0.53105	0.82353
Dietziaceae	0.56213	9.8439	0.53146	0.82353
Sinobacteraceae	-0.55331	4.6463	0.54118	0.82353
Pasteurellaceae	0.80295	16.922	0.55984	0.83381
Lactobacillaceae	0.4658	10.32	0.59789	0.83679
Enterobacteriaceae	0.52759	14.113	0.60785	0.83679
Staphylococcaceae	0.51793	16.845	0.61515	0.83679
Sphaerotilaceae	-0.55949	5.5504	0.6302	0.83679
Erwiniaceae	-0.4293	7.2153	0.63558	0.83679
Carnobacteriaceae	-0.44775	10.387	0.63628	0.83679
Rhizobiaceae	-0.43416	11.494	0.64553	0.83679
Comamonadaceae	0.36046	12.448	0.67264	0.84663
Clostridiaceae	-0.40738	9.2529	0.68602	0.84663
Methylobacteriaceae	0.53689	11.16	0.6894	0.84663
Dermabacteraceae	-0.45936	14.041	0.73702	0.87904
Peptoniphilaceae	0.37603	16.764	0.75221	0.87904
Pseudomonadaceae	-0.32235	17.328	0.75346	0.87904
Halieaceae	0.38101	4.5505	0.7727	0.88659
Oxalobacteraceae	-0.34559	9.489	0.78527	0.88659
Treponemataceae	-0.30321	8.2335	0.84077	0.93419
Vibrionaceae	0.1357	4.2015	0.88537	0.95651
Brevibacteriaceae	-0.14234	8.8805	0.89925	0.95651
Nitrobacteraceae	-0.15319	10.423	0.90185	0.95651
Phyllobacteriaceae	0.036516	7.7063	0.97043	1
Aeromonadaceae	0.031673	10.124	0.98961	1
Moraxellaceae	0.00044681	13.109	0.99963	1
Paenibacillaceae	0.016131	3.7262	1	1

## Sheet: F_surface_superficial_USA
Name	log2FC	logCPM	Pvalues	FDR
Neisseriaceae	4.5544	13.174	0.00086827	0.030389
Pseudomonadaceae	-3.2658	17.328	0.003159	0.036855
Enterococcaceae	-3.0453	12.48	0.0042219	0.042219
Bacteroidaceae	7.9175	15.047	5.3818e-05	0.0037673
Eggerthellaceae	-5.5943	8.7136	0.001344	0.03136
Tannerellaceae	3.8342	7.5999	0.0027175	0.036855
Methylobacteriaceae	-4.5506	11.16	0.0030311	0.036855
Peptostreptococcaceae	4.8225	11.945	0.0057432	0.050253
Oxalobacteraceae	-3.7514	9.489	0.0072458	0.056356
Hoyosellaceae	2.4676	4.1823	0.011168	0.070963
Aeromonadaceae	-4.5137	10.124	0.012251	0.070963
Vibrionaceae	2.4054	4.2015	0.015006	0.070963
Oscillospiraceae	3.681	9.0941	0.015838	0.070963
Dermabacteraceae	-3.5623	14.041	0.016915	0.070963
Treponemataceae	3.7091	8.2335	0.016947	0.070963
Porphyromonadaceae	3.2331	17.799	0.016997	0.070963
Ornithinimicrobiaceae	-2.3292	4.9031	0.01821	0.070963
Veillonellaceae	-3.6431	15.909	0.018459	0.070963
Staphylococcaceae	-2.5125	16.845	0.019261	0.070963
Bifidobacteriaceae	-2.7751	9.1905	0.020371	0.0713
Campylobacteraceae	3.1104	12.478	0.021626	0.072087
Lachnospiraceae	3.2575	12.099	0.024347	0.077469
Erwiniaceae	1.7817	7.2153	0.039929	0.12152
Pasteurellaceae	-2.8311	16.922	0.050929	0.14854
Morganellaceae	-3.1721	12.995	0.074879	0.20966
Streptococcaceae	-2.1181	18.54	0.089472	0.23247
Enterobacteriaceae	-1.7527	14.113	0.092582	0.23247
Weeksellaceae	1.5334	9.3002	0.092988	0.23247
Burkholderiaceae	-1.9426	12.912	0.10671	0.25757
Dermacoccaceae	1.4647	5.4409	0.12204	0.28476
Clostridiaceae	1.3923	9.2529	0.15225	0.34379
Erysipelotrichaceae	2.1257	9.7115	0.16659	0.36443
Coprobacillaceae	-2.252	10.905	0.17405	0.36919
Brevibacteriaceae	1.3472	8.8805	0.20506	0.42219
Carnobacteriaceae	1.0908	10.387	0.23145	0.46289
Paracoccaceae	1.2629	7.5753	0.24094	0.46849
Listeriaceae	1.3311	5.5008	0.25793	0.48798
Microbacteriaceae	-1.2874	10.526	0.27113	0.49944
Mycobacteriaceae	-1.0325	8.6832	0.28324	0.50838
Nitrobacteraceae	-1.2763	10.423	0.30544	0.53452
Rhizobiaceae	-0.89822	11.494	0.33789	0.57689
Bacillaceae	-1.025	13.293	0.36442	0.60737
Moraxellaceae	-0.72287	13.109	0.3849	0.62659
Sphaerotilaceae	0.98913	5.5504	0.41812	0.65525
Leptotrichiaceae	0.92256	7.2413	0.42123	0.65525
Micrococcaceae	-0.49916	11.475	0.49723	0.75471
Prevotellaceae	0.91667	19.921	0.50673	0.75471
Caulobacteraceae	0.69371	8.5216	0.53047	0.7736
Flavobacteriaceae	-0.72885	11.818	0.57029	0.81469
Comamonadaceae	-0.45237	12.448	0.59402	0.82876
Nocardiaceae	0.45532	7.3242	0.60381	0.82876
Atopobiaceae	-0.67759	9.1795	0.63674	0.83089
Propionibacteriaceae	-0.40087	14.862	0.63682	0.83089
Xanthomonadaceae	-0.44514	9.1583	0.65218	0.83089
Sinobacteraceae	-0.37817	4.6463	0.66377	0.83089
Aerococcaceae	0.48782	9.73	0.66471	0.83089
Lactobacillaceae	0.34573	10.32	0.67809	0.83274
Actinomycetaceae	-0.32649	12.137	0.69537	0.83923
Hafniaceae	0.32869	4.3558	0.7352	0.84168
Fusobacteriaceae	0.48733	17.109	0.73726	0.84168
Paenibacillaceae	-0.32015	3.7262	0.73981	0.84168
Gordoniaceae	0.29434	7.25	0.74548	0.84168
Sphingomonadaceae	0.18218	11.25	0.78953	0.85908
Brucellaceae	0.20459	10.421	0.79553	0.85908
Phyllobacteriaceae	0.23393	7.7063	0.79772	0.85908
Peptoniphilaceae	0.25877	16.764	0.81034	0.85945
Halieaceae	0.21036	4.5505	0.84163	0.87931
Corynebacteriaceae	-0.19593	17.071	0.86796	0.89349
Dietziaceae	0.063733	9.8439	0.93362	0.94715
Alcaligenaceae	0.042575	17.538	0.96249	0.96249

## Sheet: G_shallow_superficial_USA
Genus	log2FC	logCPM	Pvalues	FDR
Haemophilus	-4.3106	16.899	0.0096693	0.037914
Neisseria	3.1151	11.398	0.0073687	0.035417
Prevotella	7.4162	20.353	8.3986e-05	0.0041713
Pseudomonas	-3.3751	17.346	0.0031439	0.020664
Staphylococcus	-3.6733	17.174	0.0020018	0.014991
Lancefieldella	7.1554	9.3339	7.0914e-06	0.0010566
Leucobacter	5.613	7.2025	1.5571e-05	0.0011601
Fusobacterium	7.9777	17.546	0.00012652	0.0047129
Capnocytophaga	5.9662	11.792	0.00019767	0.0058905
Kingella	-4.8643	6.745	0.00026086	0.0058952
Bulleidia	7.2199	10.015	0.00027696	0.0058952
Bifidobacterium	4.3634	5.9651	0.00033398	0.0062203
Citricoccus	5.4589	7.4393	0.00072173	0.011534
Methylorubrum	-5.762	10.901	0.0007902	0.011534
Filifactor	4.9372	8.1421	0.0009648	0.011534
Macrococcus	2.785	5.2562	0.0009801	0.011534
Catenibacterium	5.4679	7.5899	0.0010064	0.011534
Serinicoccus	-3.9436	5.25	0.001186	0.011731
Dorea	4.334	6.397	0.0012405	0.011731
Clostridioides	5.6108	9.5199	0.0012597	0.011731
Campylobacter	4.9613	12.794	0.0013954	0.012231
Vagococcus	3.5794	4.9692	0.001732	0.014337
Alcaligenes	7.2227	17.53	0.0020122	0.014991
Eggerthella	-4.4279	7.6847	0.0021338	0.01514
Tannerella	3.5167	6.8793	0.0032211	0.020664
Lachnoanaerobaculum	5.1258	11.762	0.0033284	0.020664
Veillonella	-4.987	16.011	0.00418	0.024913
Thomasclavelia	-5.5025	10.659	0.0053324	0.029461
Massilia	-3.8813	9.5396	0.0053385	0.029461
Treponema	4.559	8.5452	0.0056074	0.029839
Aerococcus	-4.0505	9.6187	0.0067577	0.034721
Parvimonas	4.4555	12.973	0.0073291	0.035417
Comamonas	-2.5278	9.6717	0.0077941	0.036291
Leptotrichia	3.4698	7.1213	0.0082425	0.036391
Anoxybacillus	2.8083	8.7375	0.0084802	0.036391
Mogibacterium	4.081	7.4234	0.0085483	0.036391
Eikenella	4.6188	12.41	0.0090577	0.037014
Trueperella	3.6807	7.2185	0.0091915	0.037014
Phocaeicola	3.2662	5.9071	0.010834	0.04139
Aeromonas	-4.4181	10	0.015852	0.05905
Finegoldia	-3.0001	14.294	0.019349	0.070317
Enterobacter	-4.0341	10.835	0.025424	0.090195
Dermabacter	-3.4056	14.127	0.029341	0.10167
Enterococcus	-2.3912	12.478	0.033215	0.11248
Paracoccus	-2.5191	7.608	0.039967	0.13146
Rothia	-1.523	9.7467	0.041436	0.13146
Clostridium	2.0134	9.1498	0.041468	0.13146
Cutibacterium	-1.9028	14.915	0.044859	0.13657
Mammaliicoccus	2.5831	7.2723	0.044911	0.13657
Methylobacterium	-2.4676	7.3637	0.04872	0.14519
Moraxella	-1.5173	8.7927	0.057564	0.16818
Rhodococcus	-1.8228	7.428	0.059201	0.1691
Acidovorax	-1.7676	7.1977	0.060149	0.1691
Pauljensenia	-1.7939	4.9202	0.064874	0.179
Asticcacaulis	-1.55	4.9595	0.06942	0.18806
Vibrio	1.8853	4.2689	0.07561	0.19992
Dolosigranulum	1.9462	6.9879	0.07727	0.19992
Aggregatibacter	-2.8251	11.32	0.077822	0.19992
Pantoea	1.579	7.0676	0.08555	0.21605
Sphingomonas	-1.6792	8.1739	0.087907	0.2183
Klebsiella	-2.8966	13.543	0.099363	0.24271
Fannyhessea	1.6736	4.755	0.10433	0.2468
Mageeibacillus	2.0363	5.5154	0.10435	0.2468
Kosakonia	1.6813	3.9429	0.1112	0.25888
Winkia	-2.1524	8.5038	0.12363	0.28339
Gardnerella	-1.6686	8.8389	0.13531	0.30548
Cupriavidus	-1.4097	7.1518	0.14092	0.3134
Carnobacterium	1.6381	6.5786	0.14566	0.31612
Bacteroides	2.3183	15.265	0.14639	0.31612
Gemella	-1.8763	12.361	0.14915	0.31748
Actinotignum	-2.2294	7.7504	0.15596	0.32729
Lentilactobacillus	1.7753	7.1508	0.16062	0.33057
Peptostreptococcus	2.3744	11.78	0.16701	0.33057
Hoylesella	2.039	12.084	0.16789	0.33057
Delftia	-1.2681	11.655	0.1679	0.33057
Brevundimonas	-1.7959	8.3979	0.16862	0.33057
Parageobacillus	1.3355	8.6117	0.17893	0.34048
Fenollaria	1.6954	8.6113	0.18089	0.34048
Caulobacter	-1.2944	4.2222	0.18681	0.34048
Exiguobacterium	-1.3846	5.3071	0.18793	0.34048
Dermacoccus	-1.3985	5.5282	0.18826	0.34048
Acinetobacter	-1.1749	12.943	0.19117	0.34048
Xanthomonas	-1.2751	7.6987	0.19258	0.34048
Lautropia	-1.1527	6.1187	0.19272	0.34048
Stenotrophomonas	1.3418	8.5483	0.19424	0.34048
Blautia	-1.7932	7.6684	0.20022	0.3469
Brevibacterium	1.3311	8.8856	0.2117	0.36079
Bradyrhizobium	-1.5626	10.303	0.21308	0.36079
Fastidiosipila	1.5589	7.2869	0.22391	0.37486
Granulicatella	1.3024	10.329	0.23034	0.37841
Stutzerimonas	-0.92521	8.0091	0.23652	0.37841
Sandinevirus	-1.5247	8.9216	0.23826	0.37841
Agrobacterium	-1.3331	7.416	0.24055	0.37841
Cruoricaptor	1.5278	8.5373	0.24418	0.37841
Hoyosella	1.2219	4.2108	0.24478	0.37841
Ezakiella	1.6087	13.26	0.24609	0.37841
Dietzia	-1.0875	9.9989	0.24635	0.37841
Ralstonia	1.4323	7.1375	0.2628	0.39956
Streptococcus	1.4201	18.763	0.2739	0.41224
Abiotrophia	-1.2007	6.9013	0.28224	0.42054
Empedobacter	-1.1151	5.7039	0.30526	0.45033
Weissella	-1.141	6.7715	0.32126	0.4693
Schaalia	0.97032	10.8	0.33718	0.48776
Arachnia	-1.0109	5.16	0.3438	0.49256
Brucella	-0.82446	10.487	0.35045	0.49731
Caldibacillus	-0.84312	6.1257	0.35634	0.5009
Gordonia	-0.89069	7.378	0.35972	0.50091
Rhizobium	-0.908	11.111	0.36436	0.50268
Escherichia	-0.84103	11.124	0.39545	0.54056
Shinella	-0.67722	8.5546	0.44504	0.60283
Lactobacillus	-0.79483	9.8539	0.47366	0.63581
Microbacterium	0.81648	9.09	0.4895	0.6512
Sphingobium	-0.56393	11.127	0.49821	0.65694
Caldimonas	0.51861	3.4763	0.52485	0.6756
Proteus	-1.1205	12.953	0.52505	0.6756
Pasteurella	0.89437	11.799	0.52597	0.6756
Micrococcus	0.42997	10.071	0.54867	0.6987
Haematobacter	-0.73695	5.8328	0.55334	0.6987
Bacillus	0.64482	8.6806	0.5645	0.70681
Chryseobacterium	-0.63553	6.3309	0.57698	0.71642
Jeotgalicoccus	-0.60454	5.2261	0.60352	0.73958
Corynebacterium	0.55285	17.1	0.61367	0.73958
Aquabacterium	0.67022	6.9077	0.6153	0.73958
Arcanobacterium	0.80268	10.413	0.61549	0.73958
Kocuria	0.46642	8.8977	0.63434	0.75613
Priestia	-0.63115	12.977	0.65767	0.77452
Mycobacterium	0.47192	6.7717	0.66593	0.77452
Achromobacter	0.41472	5.5987	0.67306	0.77452
Brevibacillus	-0.45334	3.6472	0.67458	0.77452
Helcococcus	0.54974	15.065	0.67999	0.77452
Cloacibacterium	-0.39367	6.9519	0.6831	0.77452
Paraburkholderia	0.63365	12.358	0.68615	0.77452
Solimonas	-0.31433	4.374	0.70185	0.7846
Limosilactobacillus	-0.41006	4.1516	0.70837	0.7846
Actinomyces	-0.30738	9.7868	0.71088	0.7846
Porphyromonas	-0.41112	17.972	0.76594	0.83916
Leuconostoc	0.25577	7.2059	0.79107	0.86036
Aequoribacter	-0.33301	4.6962	0.80183	0.86383
Alicycliphilus	-0.2354	8.3624	0.80586	0.86383
Mesorhizobium	-0.21783	7.7324	0.82351	0.87646
Peptoniphilus	-0.2884	13.81	0.83355	0.88084
Diaphorobacter	-0.25606	10.082	0.84104	0.8825
Burkholderia	-0.16701	9.023	0.84744	0.883
Glutamicibacter	-0.23732	5.9756	0.85584	0.88345
Mycolicibacterium	-0.18539	8.2774	0.86531	0.88345
Lactococcus	0.15712	12.886	0.86566	0.88345
Skunavirus	-0.18334	10.714	0.9021	0.91438
Anaerococcus	0.033529	15.284	0.96506	0.97159
Flaviflexus	-0.014726	5.6075	0.98928	0.98928

## Sheet: G_surface_shallow_USA
Genus	log2FC	logCPM	Pvalues	FDR
Prevotella	-6.86	20.353	0.00045785	0.0097457
Lancefieldella	-7.9042	9.3339	6.2783e-06	0.00093195
Leucobacter	-6.3688	7.2025	1.2509e-05	0.00093195
Capnocytophaga	-6.9055	11.792	9.7293e-05	0.0048322
Lachnoanaerobaculum	-7.286	11.762	0.00034754	0.0097457
Macrococcus	-3.2583	5.2562	0.00035687	0.0097457
Fusobacterium	-7.7048	17.546	0.00043367	0.0097457
Paracoccus	4.606	7.608	0.00061248	0.011407
Filifactor	-5.2189	8.1421	0.0012587	0.020098
Bifidobacterium	-4.034	5.9651	0.0014062	0.020098
Aerococcus	4.9783	9.6187	0.0014837	0.020098
Lentilactobacillus	-4.5164	7.1508	0.0025241	0.031072
Bacteroides	5.9172	15.265	0.0027109	0.031072
Parvimonas	-5.163	12.973	0.0045799	0.048743
Alcaligenes	-6.9109	17.53	0.004997	0.049526
Eikenella	5.3725	12.41	0.0053183	0.049526
Porphyromonas	4.0587	17.972	0.0071377	0.060739
Anoxybacillus	-3.0428	8.7375	0.0073801	0.060739
Blautia	4.0848	7.6684	0.0079113	0.060739
Bulleidia	-5.0864	10.015	0.0081529	0.060739
Enterobacter	4.8908	10.835	0.0093383	0.063711
Pasteurella	-4.4187	11.799	0.0097577	0.063711
Chryseobacterium	3.14	6.3309	0.0098345	0.063711
Dermacoccus	2.7744	5.5282	0.011458	0.071136
Streptococcus	-3.5982	18.763	0.015448	0.092068
Carnobacterium	2.8367	6.5786	0.016574	0.094179
Parageobacillus	-2.595	8.6117	0.017066	0.094179
Glutamicibacter	-2.9427	5.9756	0.020949	0.11148
Gemella	-3.1202	12.361	0.023149	0.11529
Ezakiella	3.5846	13.26	0.023213	0.11529
Brevundimonas	3.0818	8.3979	0.025436	0.12226
Rhodococcus	2.1907	7.428	0.027014	0.12579
Moraxella	1.7137	8.7927	0.035437	0.16
Acidovorax	2.0037	7.1977	0.037355	0.1637
Leptotrichia	-2.7257	7.1213	0.040035	0.17044
Neisseria	-2.2148	11.398	0.061265	0.25308
Arachnia	1.9216	5.16	0.064307	0.25308
Mammaliicoccus	-2.5178	7.2723	0.064543	0.25308
Ralstonia	-2.3341	7.1375	0.090144	0.34154
Aquabacterium	-2.5701	6.9077	0.091688	0.34154
Cutibacterium	1.5639	14.915	0.10001	0.34773
Thomasclavelia	2.9076	10.659	0.10151	0.34773
Lactobacillus	1.8693	9.8539	0.10224	0.34773
Hoyosella	1.521	4.2108	0.10268	0.34773
Peptostreptococcus	2.9401	11.78	0.11577	0.37607
Methylobacterium	1.9415	7.3637	0.1161	0.37607
Kingella	1.9052	6.745	0.12303	0.39003
Paraburkholderia	-2.7637	12.358	0.12878	0.39975
Campylobacter	-2.0479	12.794	0.16012	0.4821
Brucella	1.2602	10.487	0.16222	0.4821
Sphingomonas	1.3709	8.1739	0.16501	0.4821
Stenotrophomonas	-1.4656	8.5483	0.17801	0.51006
Gordonia	1.3299	7.378	0.18191	0.5114
Trueperella	-1.8664	7.2185	0.18813	0.5191
Schaalia	-1.3549	10.8	0.20725	0.5348
Caldibacillus	-1.164	6.1257	0.21058	0.5348
Finegoldia	1.5376	14.294	0.21086	0.5348
Dietzia	1.1912	9.9989	0.21101	0.5348
Mogibacterium	1.8413	7.4234	0.21177	0.5348
Anaerococcus	1.5718	15.284	0.2183	0.5358
Dolosigranulum	-1.4061	6.9879	0.21935	0.5358
Bacillus	1.4507	8.6806	0.22904	0.55042
Lactococcus	-1.1957	12.886	0.25707	0.60073
Sphingobium	0.95616	11.127	0.25803	0.60073
Mycolicibacterium	-1.1321	8.2774	0.27569	0.62317
Actinotignum	1.6849	7.7504	0.27916	0.62317
Sandinevirus	-1.3966	8.9216	0.28047	0.62317
Limosilactobacillus	1.0744	4.1516	0.28718	0.62317
Cupriavidus	1.0278	7.1518	0.28858	0.62317
Peptoniphilus	1.3796	13.81	0.29951	0.62626
Vibrio	0.89261	4.2689	0.30483	0.62626
Microbacterium	-1.2978	9.09	0.30492	0.62626
Jeotgalicoccus	1.1745	5.2261	0.30683	0.62626
Alicycliphilus	0.95456	8.3624	0.31419	0.63264
Diaphorobacter	1.2261	10.082	0.31923	0.63421
Kocuria	-1.0054	8.8977	0.33828	0.6632
Serinicoccus	1.2607	5.25	0.34853	0.67442
Fenollaria	1.2121	8.6113	0.35458	0.67717
Winkia	1.2609	8.5038	0.35903	0.67717
Comamonas	0.81123	9.6717	0.37471	0.6979
Xanthomonas	0.86746	7.6987	0.38133	0.70146
Escherichia	0.84232	11.124	0.39943	0.71692
Arcanobacterium	-1.4453	10.413	0.41107	0.71692
Dorea	-1.0431	6.397	0.41149	0.71692
Mageeibacillus	-1.0778	5.5154	0.41337	0.71692
Micrococcus	-0.61155	10.071	0.41775	0.71692
Eggerthella	-1.1043	7.6847	0.42456	0.71692
Gardnerella	-0.87064	8.8389	0.43267	0.71692
Fastidiosipila	1.0548	7.2869	0.43376	0.71692
Skunavirus	-1.0558	10.714	0.43825	0.71692
Proteus	-1.3615	12.953	0.43866	0.71692
Aequoribacter	0.80978	4.6962	0.47183	0.71692
Empedobacter	0.80153	5.7039	0.4749	0.71692
Haematobacter	-0.84365	5.8328	0.47979	0.71692
Veillonella	1.0445	16.011	0.48865	0.71692
Mesorhizobium	0.67377	7.7324	0.49071	0.71692
Helcococcus	-1.0021	15.065	0.4909	0.71692
Corynebacterium	-0.7982	17.1	0.49582	0.71692
Haemophilus	1.0058	16.899	0.49888	0.71692
Shinella	0.60498	8.5546	0.50155	0.71692
Delftia	0.61669	11.655	0.50324	0.71692
Clostridioides	-1.0319	9.5199	0.50698	0.71692
Pauljensenia	0.67264	4.9202	0.5105	0.71692
Catenibacterium	0.94203	7.5899	0.512	0.71692
Exiguobacterium	0.71818	5.3071	0.51228	0.71692
Staphylococcus	0.70709	17.174	0.51516	0.71692
Vagococcus	-0.65828	4.9692	0.51684	0.71692
Cloacibacterium	0.61663	6.9519	0.52621	0.71692
Tannerella	-0.73641	6.8793	0.52758	0.71692
Clostridium	-0.63353	9.1498	0.52927	0.71692
Phocaeicola	-0.7699	5.9071	0.54975	0.73795
Fannyhessea	-0.62509	4.755	0.56246	0.73952
Caulobacter	-0.7067	4.2222	0.56482	0.73952
Aggregatibacter	0.87538	11.32	0.5658	0.73952
Enterococcus	-0.59484	12.478	0.58303	0.74627
Methylorubrum	0.78378	10.901	0.58328	0.74627
Cruoricaptor	0.74684	8.5373	0.586	0.74627
Achromobacter	0.51265	5.5987	0.62967	0.79509
Asticcacaulis	0.41	4.9595	0.64337	0.80556
Kosakonia	0.42193	3.9429	0.65729	0.81614
Acinetobacter	0.3748	12.943	0.67727	0.834
Mycobacterium	-0.42172	6.7717	0.71819	0.87045
Granulicatella	-0.40646	10.329	0.71856	0.87045
Treponema	-0.5032	8.5452	0.74306	0.88779
Caldimonas	0.31865	3.4763	0.74598	0.88779
Pseudomonas	0.33115	17.346	0.75359	0.88779
Brevibacillus	0.32324	3.6472	0.75671	0.88779
Priestia	-0.40016	12.977	0.7756	0.90285
Citricoccus	-0.37118	7.4393	0.79579	0.91917
Agrobacterium	0.28649	7.416	0.80222	0.91947
Rhizobium	0.24204	11.111	0.8091	0.92004
Aeromonas	0.36962	10	0.82295	0.92004
Abiotrophia	0.25289	6.9013	0.82777	0.92004
Rothia	0.16045	9.7467	0.8294	0.92004
Bradyrhizobium	0.26028	10.303	0.83359	0.92004
Leuconostoc	-0.17452	7.2059	0.86501	0.94769
Stutzerimonas	-0.12097	8.0091	0.88206	0.95137
Lautropia	-0.13477	6.1187	0.88357	0.95137
Solimonas	-0.14568	4.374	0.88752	0.95137
Dermabacter	-0.18833	14.127	0.89615	0.95376
Pantoea	0.099649	7.0676	0.91145	0.95992
Hoylesella	-0.16201	12.084	0.91482	0.95992
Klebsiella	0.13809	13.543	0.93353	0.9657
Brevibacterium	0.086978	8.8856	0.93661	0.9657
Burkholderia	-0.065776	9.023	0.93977	0.9657
Massilia	-0.07655	9.5396	0.95146	0.96753
Weissella	0.077146	6.7715	0.95455	0.96753
Actinomyces	-0.028086	9.7868	0.97328	0.97986
Flaviflexus	-0.003539	5.6075	0.99361	0.99361

## Sheet: S_shallow_superficial_USA
Species	log2FC	logCPM	Pvalues	FDR
Prevotella melaninogenica	8.1212	20.193	5.0202e-05	0.002667
Pseudomonas aeruginosa	-4.7204	17.435	0.0015574	0.016547
Rothia mucilaginosa	-2.4338	8.8732	0.0034241	0.029699
Staphylococcus aureus	-4.2034	16.473	0.005758	0.043699
Streptococcus anginosus	4.8499	14.185	0.0038172	0.031229
Streptococcus oralis	5.0847	17.488	0.0038393	0.031229
Corynebacterium pseudodiphtheriticum	9.5141	10.1	3.9205e-08	1.6662e-05
Fusobacterium nucleatum	8.2569	11.399	5.2529e-06	0.0011162
Pasteurella canis	7.0567	8.6326	2.0283e-05	0.002667
Fusobacterium necrophorum	8.5706	11.113	3.2938e-05	0.002667
Lancefieldella parvula	6.7962	9.423	3.3529e-05	0.002667
Capnocytophaga cynodegmi	8.3755	11.522	3.9401e-05	0.002667
Staphylococcus lugdunensis	-6.3403	8.0718	4.9147e-05	0.002667
Prevotella nigrescens	8.8974	17.048	6.7936e-05	0.0028904
Fusobacterium animalis	8.2467	11.897	7.0856e-05	0.0028904
Proteus vulgaris	7.8183	10.702	7.481e-05	0.0028904
Pseudomonas alcaligenes	5.4427	7.8425	9.1793e-05	0.0030865
Prevotella veroralis	8.1609	13.357	9.4411e-05	0.0030865
Aerococcus urinaeequi	-6.1	8.5954	0.00012762	0.0038145
Comamonas aquatica	-4.6745	8.4097	0.00013463	0.0038145
Prevotella intermedia	6.9382	14.89	0.00016734	0.004445
Haemophilus influenzae	-5.7983	8.937	0.00018186	0.0045464
Leptotrichia trevisanii	5.0162	6.6955	0.00028593	0.0065795
Methylorubrum populi	-6.4905	10.868	0.0002966	0.0065795
Prevotella jejuni	6.3881	14.03	0.00030962	0.0065795
Neisseria sicca	5.5813	10.819	0.00035914	0.0070663
Prevotella scopos	6.959	12.196	0.00036579	0.0070663
Methylorubrum extorquens	-6.2427	10.032	0.00055386	0.010234
Citricoccus muralis	5.4445	7.4596	0.00061338	0.01069
Skunavirus fd13	3.2989	5.3662	0.00062885	0.01069
Prevotella histicola	5.7205	10.584	0.00068137	0.011138
Thomasclavelia ramosa	-7.4568	11.229	0.00075864	0.011856
Enterococcus faecium	3.845	5.1759	0.0008117	0.011856
Prevotella denticola	5.6384	11.725	0.00084422	0.011856
Porphyromonas gingivalis	5.0632	10.205	0.00085156	0.011856
Veillonella atypica	-2.8318	5.2859	0.0008648	0.011856
Trueperella pecoris	4.3411	6.1848	0.00097424	0.012743
Haemophilus haemolyticus	-5.1334	8.2949	0.00098945	0.012743
Fusobacterium gonidiaformans	9.072	17.553	0.0010347	0.012934
Streptococcus infantis	4.4557	9.1329	0.0011958	0.014521
Eggerthella lenta	-4.8713	8.0766	0.0012445	0.01456
Serinicoccus profundi	-3.7871	5.1965	0.0012676	0.01456
Pantoea eucrina	3.6566	5.811	0.0013846	0.015486
Dorea longicatena	4.3897	6.3973	0.0014789	0.016116
Klebsiella aerogenes	-4.2356	7.6902	0.0017582	0.018002
Lachnoanaerobaculum gingivalis	5.5625	11.631	0.001779	0.018002
Veillonella rodentium	-3.9622	5.2421	0.0021773	0.02152
Filifactor alocis	4.6032	8.2317	0.0023615	0.02281
Clostridioides difficile	5.3755	9.6182	0.002562	0.024197
Skunavirus sv56003	2.9103	5.4512	0.0030619	0.02801
Campylobacter ureolyticus	5.423	12.84	0.0030976	0.02801
Peptoniphilus sp. CBA3646	5.1428	9.9865	0.0032403	0.02869
Pseudomonas oryzihabitans	-2.9368	6.5513	0.0035885	0.030502
Leptotrichia sp. oral taxon 212	2.5202	4.2206	0.0038945	0.031229
Alcaligenes faecalis	6.7165	17.508	0.0045913	0.036135
Prevotella copri	3.6696	7.7311	0.0054612	0.0422
Veillonella rogosae	-3.1359	8.6567	0.0068344	0.050958
Staphylococcus sp. 11-B-312	-5.4432	11.539	0.0074248	0.054222
Gemella sanguinis	-2.9689	6.8316	0.0076443	0.054222
Streptococcus sp. 1643	5.1043	11.374	0.0076549	0.054222
Acinetobacter radioresistens	-2.3954	6.5489	0.0080254	0.055915
Eikenella corrodens	4.685	12.235	0.0085195	0.058231
Massilia sp. NP310	-3.7774	8.9809	0.0086892	0.058231
Prevotella multiformis	3.8582	8.518	0.0087688	0.058231
Bradyrhizobium sp. CCBAU 53421	-2.8343	5.5431	0.0091031	0.05952
Veillonella parvula	-4.4964	15.549	0.0093521	0.060222
Anoxybacillus flavithermus	2.7649	8.7864	0.010661	0.065898
Treponema phagedenis	3.9123	7.2011	0.010699	0.065898
Parvimonas micra	4.3071	13.047	0.010699	0.065898
Staphylococcus hominis	-2.7041	10.853	0.011013	0.066425
Streptococcus pyogenes	3.8174	11.601	0.011165	0.066425
Staphylococcus cohnii	-3.9661	10.476	0.011304	0.066425
Streptococcus sp. D7B5	4.8469	11.716	0.01141	0.066425
Streptococcus equi	3.7966	7.4984	0.011613	0.066698
Corynebacterium kefirresidentii	-2.4242	9.8821	0.011857	0.06719
Corynebacterium urealyticum	-3.5757	9.038	0.01214	0.067889
Streptococcus salivarius	3.1107	9.6348	0.012874	0.070199
Porphyromonas endodontalis	2.8019	5.7438	0.012884	0.070199
Mammaliicoccus sciuri	3.3592	7.1585	0.013988	0.07525
Streptococcus constellatus	4.6778	11.519	0.015383	0.081723
Leuconostoc gasicomitatum	2.3084	5.3533	0.015646	0.082095
Aggregatibacter aphrophilus	-3.6588	8.8849	0.016164	0.083778
Kocuria rhizophila	2.4515	8.0522	0.016835	0.086204
Staphylococcus simulans	-4.7753	12.601	0.017187	0.086956
Trueperella pyogenes	3.0942	6.4036	0.018279	0.091395
Pseudomonas khazarica	1.9255	3.727	0.018713	0.092478
Paracoccus yeei	-2.8082	6.8057	0.019389	0.094718
Haemophilus parainfluenzae	-3.8346	16.466	0.019824	0.095741
Murdochiella vaginalis	3.3622	6.701	0.02014	0.095941
Bacteroides uniformis	2.3942	5.1696	0.020317	0.095941
Cupriavidus pauculus	-2.55	5.5056	0.02077	0.097003
Enterococcus faecalis	-2.7748	12.67	0.021499	0.098791
Macrococcus caseolyticus	1.9948	4.913	0.021618	0.098791
Dermabacter vaginalis	-3.6095	9.3218	0.023145	0.10407
Peptoniphilus ivorii	3.1239	6.8356	0.023263	0.10407
Pauljensenia hongkongensis	-2.163	5.2008	0.031681	0.14025
Streptococcus dysgalactiae	3.4544	15.544	0.033085	0.14456
Veillonella dispar	-2.9381	8.5044	0.033334	0.14456
Proteus mirabilis	-4.0834	13.176	0.034225	0.14582
Acidovorax temperans	-1.9971	6.9698	0.03431	0.14582
Gardnerella leopoldii	-2.5544	6.9536	0.034873	0.14674
Staphylococcus epidermidis	-2.4008	14.074	0.035273	0.14697
Weissella confusa	2.0602	4.9396	0.035819	0.1478
Enterobacter hormaechei	-3.9997	10.815	0.0371	0.15161
Corynebacterium massiliense	-2.2624	5.7175	0.038168	0.15449
Schaalia odontolytica	-1.9836	8.0301	0.041399	0.16598
Finegoldia magna	-2.5657	14.077	0.042977	0.16971
Corynebacterium propinquum	2.4413	7.3101	0.043126	0.16971
Bradyrhizobium diazoefficiens	-2.8051	8.0131	0.045556	0.17763
Acinetobacter seifertii	-2.3571	5.9371	0.046383	0.17862
Streptococcus sp. oral taxon 064	3.7443	11.857	0.046652	0.17862
Corynebacterium striatum	3.1226	15.914	0.047381	0.17925
Dermabacter jinjuensis	-3.0102	13.626	0.047661	0.17925
Acinetobacter haemolyticus	-2.2024	6.606	0.04911	0.18216
Lactococcus raffinolactis	1.4563	4.1415	0.04929	0.18216
Capnocytophaga sputigena	-1.9737	5.4332	0.051224	0.18477
Brucella sp. JSBI001	1.967	5.513	0.051481	0.18477
Pseudomonas fulva	1.8659	4.7215	0.051674	0.18477
Streptococcus gwangjuense	-3.6303	13.503	0.051736	0.18477
Dolosigranulum pigrum	2.0939	7.0017	0.054125	0.19169
Rhodococcus fascians	-1.7934	6.7936	0.055364	0.19446
Leclercia adecarboxylata	1.6847	4.0296	0.055951	0.19491
Latilactobacillus curvatus	1.56	3.4779	0.057734	0.19949
Asticcacaulis excentricus	-1.5946	5.0214	0.058447	0.20032
Corynebacterium coyleae	2.3025	6.6081	0.06341	0.21522
Acinetobacter schindleri	-1.8761	7.578	0.064032	0.21522
Dermacoccus nishinomiyaensis	-2.1741	5.572	0.064314	0.21522
Acinetobacter pittii	-1.8215	5.1048	0.06621	0.21853
Cutibacterium granulosum	-1.8039	9.4356	0.066332	0.21853
Bradyrhizobium guangzhouense	-2.2499	6.6019	0.067234	0.21887
Brochothrix thermosphacta	-2.7555	5.8757	0.067463	0.21887
Mageeibacillus indolicus	2.2409	5.5632	0.071012	0.22864
Corynebacterium segmentosum	-2.074	7.1665	0.073795	0.2326
Peptacetobacter hiranonis	2.3927	6.7669	0.074145	0.2326
Sphingomonas melonis	-1.7522	8.0745	0.07415	0.2326
Streptococcus sp. NPS 308	3.0751	10.968	0.074432	0.2326
Corynebacterium variabile	-1.8166	3.8813	0.076357	0.23687
Moraxella osloensis	-1.4467	8.8082	0.077229	0.23765
Rothia aeria	-1.6691	6.9181	0.077841	0.23765
Delftia sp. HK171	-2.0227	6.243	0.078286	0.23765
Prevotella corporis	3.0157	12.813	0.080129	0.24153
Lactobacillus amylovorus	1.7952	5.0346	0.082386	0.24533
Aggregatibacter segnis	-2.7406	8.9609	0.083044	0.24533
Cutibacterium acnes	-1.67	14.827	0.083123	0.24533
Prevotella dentalis	2.6401	8.3197	0.088269	0.25872
Kocuria palustris	-1.8784	7.6969	0.090538	0.26355
Corynebacterium genitalium	-1.6892	4.1376	0.091527	0.26462
Bacteroides fragilis	3.0135	15.376	0.092712	0.26624
Weissella cibaria	-2.0628	6.4954	0.094298	0.26897
Streptococcus sanguinis	1.9669	9.373	0.10322	0.29247
Prevotella sp. oral taxon 299	2.389	9.3948	0.10424	0.29271
Anaerococcus sp. Marseille-Q7828	-1.9538	9.8397	0.10507	0.29271
Gemella morbillorum	-2.8677	12.438	0.10537	0.29271
Mycolicibacterium phocaicum	-2.1535	7.3014	0.10826	0.29722
Corynebacterium sp. NML98-0116	-1.9525	5.2982	0.1084	0.29722
Neisseria subflava	-1.6719	7.8364	0.11217	0.3056
Corynebacterium imitans	-1.7691	5.491	0.11762	0.31732
Aggregatibacter sp. Marseille-P9115	-2.5028	9.2186	0.11837	0.31732
Fannyhessea vaginae	1.5867	4.8161	0.11872	0.31732
Streptococcus mitis	-2.504	15.493	0.11983	0.31831
Granulicatella elegans	2.2248	9.6135	0.12137	0.32037
Corynebacterium freneyi	-2.5953	10.53	0.12268	0.32038
Rothia dentocariosa	-1.3673	8.1622	0.12347	0.32038
Dietzia sp. oral taxon 368	-2.1093	7.0273	0.12363	0.32038
Cutibacterium avidum	-1.6992	6.8976	0.12539	0.32297
Delftia tsuruhatensis	-1.7271	9.5328	0.12775	0.32701
Delftia lacustris	-1.8581	8.9867	0.1285	0.32701
Streptococcus australis	2.3596	11.3	0.13376	0.33839
Priestia flexa	-1.4979	4.5788	0.13662	0.34358
Actinomyces sp. oral taxon 169	1.5047	6.2821	0.13897	0.34741
Bradyrhizobium sp. CCBAU 53340	-1.7657	5.5542	0.14089	0.35016
Streptococcus gordonii	1.8818	10.035	0.1432	0.35218
Fenollaria massiliensis	1.8599	8.6896	0.14373	0.35218
Lentilactobacillus curieae	1.8425	7.2154	0.1459	0.35218
Streptococcus sp. oral taxon 431	1.7251	8.348	0.14622	0.35218
Peptostreptococcus sp. CBA3647	2.5427	11.898	0.14674	0.35218
Pseudomonas viridiflava	-1.6392	4.3111	0.1471	0.35218
Winkia neuii	-1.9965	8.3933	0.1475	0.35218
Staphylococcus capitis	-1.37	10.219	0.1516	0.35995
Pseudomonas wenzhouensis	-1.2981	6.9039	0.15399	0.36358
Corynebacterium accolens	-1.6322	7.5651	0.15668	0.36789
Actinotignum schaalii	-2.2038	7.705	0.15777	0.36842
Cutibacterium modestum	-1.2295	6.6995	0.16002	0.37164
Ezakiella coagulans	1.9759	13.355	0.16305	0.3766
Acinetobacter junii	-1.4948	11.351	0.16688	0.38336
Skunavirus CB13	-1.3568	4.4802	0.17065	0.38855
Bradyrhizobium sp. BTAi1	-1.4971	6.5739	0.17096	0.38855
Bradyrhizobium sp. SK17	-1.5508	8.8389	0.17711	0.40038
Lautropia mirabilis	-1.1897	6.1932	0.18045	0.40111
Hoyosella subflava	1.3164	4.2497	0.18063	0.40111
Bradyrhizobium sp. CIAT3101	-1.2442	5.0624	0.18093	0.40111
Agrobacterium pusense	-1.697	6.8151	0.18121	0.40111
Gordonia polyisoprenivorans	-1.2628	6.8658	0.18652	0.41072
Cupriavidus metallidurans	-1.1931	6.7373	0.19188	0.41706
Chryseobacterium indologenes	1.5336	4.8485	0.19272	0.41706
Xanthomonas campestris	-1.2964	7.7793	0.1937	0.41706
Streptococcus canis	1.8766	8.8198	0.19438	0.41706
Stutzerimonas stutzeri	-1.0626	8.1191	0.19523	0.41706
Microbacterium sp. PM5	-1.3071	6.77	0.19528	0.41706
Pseudomonas sediminis	-1.0582	8.6828	0.19886	0.42258
Skunavirus sv79201	-1.4171	7.0703	0.2063	0.4286
Porphyromonas asaccharolytica	-1.8667	13.86	0.20646	0.4286
Skunavirus CHPC965	-1.5587	7.7758	0.20687	0.4286
Bacillus cereus	1.5614	8.2477	0.20761	0.4286
Brevibacterium casei	-1.1406	5.4063	0.20765	0.4286
Streptococcus cristatus	1.5818	8.1689	0.20775	0.4286
Hoylesella buccalis	1.8865	12.12	0.20933	0.42978
Cruoricaptor ignavus	1.6599	8.6155	0.21055	0.43022
Fastidiosipila sanguinis	1.5914	7.3707	0.21305	0.43323
Comamonas thiooxydans	-1.0577	7.7259	0.2142	0.43351
Dietzia psychralcaliphila	-1.0941	8.851	0.21994	0.443
Actinomyces sp. oral taxon 414	-1.0559	5.7787	0.22396	0.44647
Parageobacillus toebii	1.2049	8.4094	0.2245	0.44647
Pseudomonas fragi	1.223	5.02	0.22481	0.44647
Corynebacterium kroppenstedtii	-1.1552	7.583	0.22645	0.44763
Streptococcus agalactiae	1.7828	15.823	0.22805	0.44871
Aggregatibacter sp. 2125159857	-1.4484	6.4514	0.23415	0.45458
Acinetobacter sp. TAC-1	-1.1837	11.464	0.23512	0.45458
Bacteroides ovatus	1.5504	7.2536	0.23527	0.45458
Ralstonia pickettii	-1.2676	4.8659	0.23531	0.45458
Methylobacterium radiotolerans	-1.3365	6.2076	0.23697	0.45572
Pseudomonas sp. B11D7D	-1.0012	6.3068	0.23948	0.45846
Peptoniphilus harei	-1.4526	11.451	0.24173	0.45862
Kingella oralis	-1.1073	3.8721	0.2421	0.45862
Acinetobacter soli	-1.443	9.1135	0.2428	0.45862
Sandinevirus BK5T	-1.5316	9.0203	0.24543	0.46154
Staphylococcus saprophyticus	-1.4491	7.7581	0.24942	0.46534
Acinetobacter baumannii	-1.2772	8.383	0.24964	0.46534
Skunavirus caseusJM1	1.2308	6.1908	0.25089	0.46562
Aggregatibacter sp. oral taxon 513	-1.7915	9.0552	0.2536	0.46862
Campylobacter hominis	1.1316	7.0247	0.26141	0.48095
Empedobacter falsenii	-1.2195	5.7426	0.2645	0.48454
Pseudomonas sp. LPH1	-0.98161	9.0645	0.26676	0.48658
Rhizobium oryzihabitans	-1.0139	10.515	0.27129	0.49273
Delftia acidovorans	-1.0049	11.03	0.27366	0.49337
Clostridium botulinum	0.99747	8.6839	0.27396	0.49337
Pseudomonas alcaliphila	-1.0195	10.601	0.27622	0.49534
Staphylococcus warneri	-0.96733	8.9634	0.27926	0.4981
Staphylococcus caprae	1.4937	9.169	0.28111	0.4981
Abiotrophia defectiva	-1.2402	7.0646	0.28128	0.4981
Skunavirus CHPC781	1.1434	6.0082	0.28797	0.50783
Pseudomonas putida	-1.2992	10.266	0.29164	0.51218
Brucella anthropi	-0.95257	10.513	0.3056	0.53406
Neisseria mucosa	1.2225	7.0071	0.30661	0.53406
Dietzia lutea	-0.99644	4.4533	0.30972	0.53727
Granulicatella adiacens	1.0546	9.1571	0.31198	0.53899
Streptococcus sp. Marseille-Q6470	-1.3078	7.7344	0.31475	0.54158
Streptococcus sp. Marseille-Q3533	1.2333	7.7836	0.32316	0.55381
Pseudomonas hydrolytica	-1.0286	6.6771	0.32582	0.55611
Caldibacillus thermoamylovorans	-0.89409	6.2389	0.33174	0.5606
Corynebacterium macginleyi	-1.0813	5.8776	0.33422	0.5606
Arachnia propionica	-1.0289	5.2146	0.33516	0.5606
Klebsiella oxytoca	-1.8662	12.167	0.33551	0.5606
Tannerella serpentiformis	1.0288	5.9551	0.33619	0.5606
Pseudomonas sihuiensis	-0.90758	13.619	0.33636	0.5606
Pseudomonas toyotomiensis	-0.87015	8.2502	0.33995	0.56437
Staphylococcus pettenkoferi	-1.4811	12.353	0.34179	0.56521
Schaalia turicensis	1.3867	10.54	0.34527	0.5673
Pseudomonas sp. phDV1	-1.015	9.0882	0.34881	0.5673
Acinetobacter pseudolwoffii	-0.93545	3.8013	0.34896	0.5673
Pseudomonas psychrotolerans	-0.78797	3.9015	0.35053	0.5673
Fusobacterium periodonticum	1.2637	6.3853	0.35159	0.5673
Pseudomonas mendocina	-0.80112	8.6023	0.35336	0.5673
Ezakiella massiliensis	1.2597	8.8222	0.3536	0.5673
Corynebacterium jeikeium	-1.1323	13.196	0.35517	0.5673
Lactococcus phage 4268	0.9735	7.2686	0.35529	0.5673
Bacillus thuringiensis	-0.99212	6.3298	0.3564	0.5673
Acidovorax sp. KKS102	-0.86299	4.0939	0.36271	0.5752
Pseudomonas chengduensis	-0.84811	13.342	0.36562	0.57765
Brevundimonas diminuta	-1.1908	6.9251	0.37213	0.58575
Gemella haemolysans	-1.1166	10.329	0.37557	0.58899
Bradyrhizobium sp. UASWS1016	-0.98026	5.8648	0.38049	0.59452
Dietzia kunjamensis	-0.8048	8.5237	0.39049	0.6079
Gardnerella vaginalis	-0.94819	8.1068	0.39461	0.61208
Acinetobacter johnsonii	-0.77081	8.5963	0.39722	0.61389
Fusobacterium polymorphum	1.0795	6.792	0.40039	0.61655
Sphingobium baderi	0.81417	4.2382	0.4048	0.62108
Brevibacterium linens	0.95389	7.2862	0.40928	0.62567
Pseudomonas sp. 905_Psudmo1	-0.76224	12.003	0.41092	0.62567
Streptococcus thermophilus	0.67691	9.016	0.41221	0.62567
Escherichia coli	-0.85266	11.283	0.41388	0.62597
Parageobacillus thermoglucosidasius	0.80041	6.2242	0.41593	0.62684
Pasteurella multocida	1.2119	11.53	0.41788	0.62755
Staphylococcus pasteuri	-0.83566	9.2448	0.42785	0.63776
Actinomyces naeslundii	0.67806	6.8384	0.4293	0.63776
Neisseria sp. oral taxon 014	0.76949	4.8647	0.4297	0.63776
Leuconostoc mesenteroides	-0.77807	4.378	0.43096	0.63776
Pseudomonas sp. MSPm1	0.62926	4.8496	0.43322	0.63776
Rhizobium sp. AB2/73	-0.98146	8.2693	0.43367	0.63776
Atlantibacter hermannii	-0.88952	3.4873	0.43803	0.64075
Sphingobium sp. PAMC28499	-0.75763	5.0228	0.43873	0.64075
Lactobacillus iners	-1.0139	9.5444	0.44067	0.64139
Lactobacillus delbrueckii	-0.66583	5.3664	0.44646	0.64554
Solimonas sp. K1W22B-7	-0.62242	4.5274	0.44765	0.64554
Acinetobacter sp. NyZ410	-0.67016	8.5642	0.44808	0.64554
Prevotella oris	0.79991	6.6229	0.46032	0.66093
Schaalia radingae	-1.0054	7.1073	0.46282	0.66228
Streptococcus sp. LPB0220	0.74866	6.2696	0.46892	0.66877
Agrobacterium tumefaciens	-0.67819	5.9897	0.47325	0.67224
Actinomyces oris	-0.62115	9.1964	0.47584	0.67224
Streptococcus pneumoniae	1.0851	13.946	0.4761	0.67224
Shinella zoogloeoides	-0.64128	8.5937	0.4781	0.67283
Veillonella sp. S12025-13	-0.84523	6.3449	0.48518	0.67954
Corynebacterium singulare	-0.68722	6.4451	0.48874	0.67954
Acinetobacter variabilis	-0.64405	5.3378	0.49231	0.67954
Streptococcus pseudoporcinus	0.90405	6.8316	0.49349	0.67954
Corynebacterium jeddahense	0.66619	5.2607	0.49357	0.67954
Corynebacterium diphtheriae	0.81283	8.5085	0.49369	0.67954
Pseudomonas oleovorans	-0.62499	10.621	0.49406	0.67954
Gordonia alkanivorans	0.65327	5.0506	0.50176	0.68653
Corynebacterium ihumii	0.58964	6.4627	0.50292	0.68653
Neisseria macacae	0.82405	6.9385	0.50481	0.68653
Streptococcus toyakuensis	-1.0926	11.591	0.50561	0.68653
Mycobacterium frederiksbergense	0.7705	6.7014	0.50973	0.68992
Lactococcus garvieae	0.61267	5.4107	0.51313	0.69055
Diaphorobacter sp. MNS-0	-0.7294	8.2176	0.51344	0.69055
Kocuria rosea	0.54198	3.8215	0.52022	0.697
Brevibacterium luteolum	0.83585	7.0356	0.52152	0.697
Brevibacillus agri	-0.63143	3.7455	0.52549	0.69799
Acinetobacter indicus	0.62696	5.1887	0.52555	0.69799
Fusobacterium pseudoperiodonticum	0.74766	7.874	0.5275	0.6984
Achromobacter xylosoxidans	0.64337	5.3443	0.53235	0.70264
Streptococcus parasanguinis	0.63523	6.8027	0.53722	0.70687
Lactobacillus crispatus	0.72318	7.3418	0.55062	0.7189
Skunavirus sv88605	-0.78504	9.4646	0.55079	0.7189
[Acidovorax] ebreus	-0.66915	7.5092	0.55244	0.7189
Skunavirus sv63302	-0.61112	5.8182	0.55313	0.7189
Klebsiella variicola	-1.1043	10.735	0.55788	0.72156
Arcanobacterium haemolyticum	0.97329	10.375	0.55857	0.72156
Leuconostoc gelidum	0.57436	5.4998	0.565	0.72685
Pseudomonas nitroreducens	-0.70106	6.4702	0.56723	0.72685
Bradyrhizobium betae	-0.73527	7.6581	0.5678	0.72685
Corynebacterium resistens	0.72994	8.6421	0.57321	0.73157
Stenotrophomonas maltophilia	-0.53337	7.6556	0.57602	0.73296
Pseudomonas mosselii	0.51084	5.2651	0.57842	0.73381
Sphingobium sp. YG1	-0.54066	4.8171	0.58173	0.73502
Sphingobium yanoikuyae	-0.48075	11.146	0.58282	0.73502
Skunavirus sv37201	0.53377	6.6141	0.5871	0.73821
Rhizobium tropici	-0.77912	7.8644	0.595	0.74595
Corynebacterium simulans	-0.8058	10.914	0.59839	0.74798
Corynebacterium matruchotii	0.48072	7.4486	0.60324	0.75184
Actinomyces sp. HMT 175	-0.47814	5.6857	0.61385	0.76175
Mesorhizobium terrae	-0.49474	7.7419	0.61629	0.76175
Comamonas testosteroni	-0.43781	7.4799	0.61657	0.76175
Cloacibacterium caeni	-0.4853	6.892	0.62305	0.76735
Diaphorobacter nitroreducens	-0.52769	5.4575	0.62471	0.76735
Pantoea anthophila	0.43469	5.3959	0.63073	0.77251
Jeotgalicoccus sp. ATCC 8456	-0.56322	5.2798	0.63485	0.77533
Actinomyces sp. oral taxon 171	0.47219	5.7189	0.63989	0.77923
Lactococcus phage Tuc2009	-0.57319	9.0983	0.644	0.78201
Micrococcus luteus	0.34391	10.07	0.65097	0.78822
Aquabacterium olei	0.60152	7.025	0.65368	0.78924
Corynebacterium falsenii	0.46643	4.9471	0.66019	0.79484
Helcococcus kunzii	0.58795	15.059	0.66242	0.79528
Priestia megaterium	-0.62978	13.034	0.6664	0.7978
Rothia kristinae	0.44612	6.3613	0.67431	0.805
Acinetobacter ursingii	-0.42491	6.7166	0.67927	0.80865
Massilia varians	-0.43044	5.5727	0.68735	0.81169
Haematobacter massiliensis	-0.50514	5.8097	0.68961	0.81169
Acinetobacter bereziniae	0.4251	5.9175	0.68964	0.81169
Mycolicibacterium aubagnense	0.39874	6.6079	0.69057	0.81169
Skunavirus sv51701	-0.42524	6.733	0.69346	0.81169
Peptoniphilus sp. SAHP1	-0.57825	13.393	0.69349	0.81169
Diaphorobacter sp. JS3050	0.4747	8.2362	0.69603	0.81169
Enterococcus cecorum	-0.50253	6.3768	0.6971	0.81169
Acinetobacter lwoffii	-0.37615	8.2697	0.70332	0.81669
Pseudomonas fluorescens	-0.38194	5.0647	0.70575	0.81677
Corynebacterium aurimucosum	-0.40378	9.9853	0.70817	0.81677
Paracoccus sanguinis	-0.46336	4.3666	0.70915	0.81677
Paraburkholderia fungorum	0.5807	12.457	0.71475	0.82099
Anaerococcus vaginalis	0.42694	13.757	0.7174	0.82142
Pantoea agglomerans	-0.3453	4.7064	0.71898	0.82142
Skunavirus sv96603	-0.42695	7.0634	0.72523	0.82633
Skunavirus bIL170	-0.35295	5.2672	0.74066	0.84166
Gordonia otitidis	-0.36673	4.6981	0.74964	0.84959
Staphylococcus haemolyticus	-0.36694	10.584	0.7555	0.85396
Skunavirus CHPC52	0.32248	4.5275	0.75934	0.85602
Rhizobium leguminosarum	-0.38043	6.3571	0.76822	0.86165
Homo sapiens	-0.32068	12.377	0.76839	0.86165
Streptococcus sp. 116-D4	-0.43465	9.9033	0.7786	0.8708
Porphyromonas somerae	-0.39918	18.006	0.78547	0.87618
Acidovorax carolinensis	-0.31166	4.5652	0.79256	0.88177
Aerococcus christensenii	-0.42827	9.0134	0.79982	0.88592
Anaerococcus obesiensis	0.28621	14.143	0.80175	0.88592
Skunavirus i0139	-0.25009	4.1716	0.80254	0.88592
Neisseria elongata	0.25426	7.0573	0.80629	0.88745
Corynebacterium amycolatum	-0.3437	15.406	0.8081	0.88745
Veillonella nakazawae	-0.31993	6.8258	0.81928	0.89678
Acinetobacter venetianus	-0.2682	4.8623	0.82082	0.89678
Corynebacterium tuberculostearicum	-0.27032	13.035	0.82856	0.90291
Alicycliphilus denitrificans	-0.20657	8.4715	0.83258	0.90497
Corynebacterium sp. FDAARGOS 1242	0.22679	7.9121	0.84815	0.91778
Burkholderia multivorans	-0.18298	9.0642	0.84867	0.91778
Carnobacterium divergens	0.22935	5.571	0.86292	0.93081
Diaphorobacter sp. ED-3	0.17724	7.461	0.86832	0.93317
Bacteroides xylanisolvens	0.19382	7.4383	0.86949	0.93317
Diaphorobacter sp. JS3051	0.16479	7.5055	0.88254	0.94256
Dietzia sp. B32	0.17171	6.5767	0.88608	0.94256
Burkholderia contaminans	0.16281	4.139	0.89014	0.94256
Streptococcus sp. HSISM1	-0.16622	6.5052	0.89107	0.94256
Lactococcus cremoris	0.12686	11.475	0.89165	0.94256
Streptococcus pseudopneumoniae	0.17711	10.413	0.89301	0.94256
Glutamicibacter arilaitensis	-0.19071	5.6678	0.89377	0.94256
Corynebacterium ureicelerivorans	-0.14197	7.2613	0.90659	0.95371
Streptococcus intermedius	0.12812	9.6134	0.91592	0.96115
Streptococcus milleri	-0.22236	9.7105	0.91871	0.96171
Microbacterium sp. Y-01	-0.13468	6.3785	0.92384	0.96428
Leuconostoc pseudomesenteroides	0.077052	5.7001	0.92571	0.96428
Streptococcus sp. A12	-0.13994	6.4912	0.93038	0.96678
Corynebacterium glucuronolyticum	0.11191	3.8331	0.93939	0.97208
Streptococcus suis	0.083428	7.0198	0.94005	0.97208
Anaerococcus mediterraneensis	-0.11966	11.722	0.94246	0.97219
Streptococcus ilei	-0.090454	7.4494	0.95403	0.97951
Anaerococcus prevotii	0.054584	12.395	0.95416	0.97951
Capnocytophaga gingivalis	-0.028418	4.6553	0.9632	0.98641
Delftia sp. Cs1-4	-0.044419	5.4365	0.96902	0.9894
Aequoribacter fuscus	-0.15392	4.7798	0.97078	0.9894
Acinetobacter sp. MYb10	-0.030442	6.428	0.97691	0.99241
Acinetobacter guillouiae	-0.03385	7.6034	0.97894	0.99241
Lactococcus lactis	-0.040095	12.378	0.98183	0.99241
Streptococcus sp. oral taxon 061	0.0075584	7.2202	0.98525	0.99241
Corynebacterium minutissimum	-0.003976	7.7839	0.98621	0.99241
Streptococcus vestibularis	-0.056591	8.912	0.98774	0.99241
Pantoea dispersa	-0.0059726	5.0767	0.99895	1
Sphingomonas paucimobilis	-0.026708	3.9582	1	1

## Sheet: S_surface_shallow_USA
Species	log2FC	logCPM	Pvalues	FDR
Prevotella melaninogenica	-7.7236	20.193	0.00022814	0.010773
Streptococcus oralis	-5.6333	17.488	0.0032516	0.03071
Streptococcus infantis	-7.7063	9.1329	5.6643e-06	0.0012319
Fusobacterium nucleatum	-8.9419	11.399	5.7973e-06	0.0012319
Lancefieldella parvula	-7.9819	9.423	1.3852e-05	0.0019624
Prevotella multiformis	-7.9144	8.518	3.7801e-05	0.0040163
Proteus vulgaris	-8.6048	10.702	7.3832e-05	0.0055783
Leuconostoc pseudomesenteroides	4.6611	5.7001	7.8752e-05	0.0055783
Streptococcus sp. oral taxon 061	-5.2242	7.2202	0.00016777	0.0096879
Leuconostoc gasicomitatum	-4.6332	5.3533	0.00018236	0.0096879
Streptococcus sp. Marseille-Q3533	-5.8058	7.7836	0.00028301	0.011368
Capnocytophaga cynodegmi	-7.6038	11.522	0.00029422	0.011368
Brochothrix thermosphacta	5.2305	5.8757	0.00042191	0.013527
Streptococcus sp. 116-D4	-6.5834	9.9033	0.0004386	0.013527
Lachnoanaerobaculum gingivalis	-7.076	11.631	0.00046063	0.013527
Pasteurella canis	-5.8017	8.6326	0.00047743	0.013527
Paracoccus yeei	4.3969	6.8057	0.00058012	0.014625
Fusobacterium animalis	-7.3178	11.897	0.00058502	0.014625
Streptococcus ilei	-5.1356	7.4494	0.00066043	0.014986
Prevotella scopos	-7.1181	12.196	0.00066997	0.014986
Prevotella nigrescens	-7.6258	17.048	0.00074993	0.015936
Corynebacterium pseudodiphtheriticum	-5.0092	10.1	0.00082482	0.016693
Leptotrichia trevisanii	-4.7956	6.6955	0.0008866	0.017128
Prevotella veroralis	-6.9124	13.357	0.0010771	0.019475
Dermacoccus nishinomiyaensis	3.8714	5.572	0.0010998	0.019475
Streptococcus sp. oral taxon 431	-4.529	8.348	0.0012579	0.021384
Streptococcus vestibularis	-6.4736	8.912	0.0014768	0.023923
Prevotella jejuni	-5.8186	14.03	0.0015198	0.023923
Filifactor alocis	-5.2244	8.2317	0.0017165	0.024365
Aerococcus christensenii	5.4915	9.0134	0.0017343	0.024365
Streptococcus pseudopneumoniae	-6.1931	10.413	0.0017755	0.024365
Prevotella intermedia	-5.7835	14.89	0.0019096	0.024365
Bacteroides uniformis	-3.7539	5.1696	0.0019173	0.024365
Prevotella histicola	-5.4654	10.584	0.0020391	0.024365
Corynebacterium resistens	4.958	8.6421	0.0020551	0.024365
Lentilactobacillus curieae	-4.6234	7.2154	0.0020601	0.024365
Streptococcus salivarius	-4.2863	9.6348	0.0020639	0.024365
Granulicatella adiacens	-3.6528	9.1571	0.0023389	0.026866
Porphyromonas endodontalis	-3.7847	5.7438	0.0024501	0.027403
Streptococcus sanguinis	-4.1928	9.373	0.0026271	0.028628
Streptococcus cristatus	-4.4541	8.1689	0.002718	0.028878
Bacteroides fragilis	6.6185	15.376	0.0028669	0.029718
Streptococcus sp. LPB0220	-3.6307	6.2696	0.0029747	0.030101
Fusobacterium pseudoperiodonticum	-4.1609	7.874	0.0030634	0.030278
Fusobacterium polymorphum	-4.5824	6.792	0.0031828	0.03071
Prevotella denticola	-5.0942	11.725	0.0036432	0.03366
Carnobacterium divergens	3.2855	5.571	0.004025	0.036396
Macrococcus caseolyticus	-2.6457	4.913	0.0045354	0.040157
Bacteroides ovatus	-4.3731	7.2536	0.0046777	0.040572
Streptococcus sp. HSISM1	-3.0269	6.5052	0.0054016	0.045102
Parvimonas micra	-5.1835	13.047	0.0054122	0.045102
Fusobacterium gonidiaformans	-7.7448	17.553	0.0058366	0.047703
Eikenella corrodens	5.2556	12.235	0.0061535	0.049029
Porphyromonas somerae	4.4065	18.006	0.0063182	0.049029
Anoxybacillus flavithermus	-3.1616	8.7864	0.0063937	0.049029
Streptococcus dysgalactiae	-5.0174	15.544	0.0064603	0.049029
Rhizobium tropici	-4.4541	7.8644	0.0077582	0.057847
Enterococcus cecorum	-3.7778	6.3768	0.0087783	0.064324
Pantoea dispersa	2.3539	5.0767	0.0094104	0.066569
Skunavirus sv37201	-2.8542	6.6141	0.0094699	0.066569
Pseudomonas oryzihabitans	2.5926	6.5513	0.0097161	0.066569
Alcaligenes faecalis	-6.4641	17.508	0.0097761	0.066569
Streptococcus parasanguinis	-3.0651	6.8027	0.010143	0.066569
Streptococcus sp. Marseille-Q6470	-3.6897	7.7344	0.01015	0.066569
Acinetobacter haemolyticus	2.9803	6.606	0.010181	0.066569
Streptococcus australis	-4.6095	11.3	0.012014	0.076502
Prevotella sp. oral taxon 299	-4.2234	9.3948	0.012177	0.076502
Fusobacterium necrophorum	-4.6479	11.113	0.012314	0.076502
Skunavirus fd13	-2.458	5.3662	0.01242	0.076502
Leptotrichia sp. oral taxon 212	-2.3158	4.2206	0.012764	0.077495
Schaalia radingae	3.5166	7.1073	0.013928	0.083371
Pasteurella multocida	-4.3969	11.53	0.014248	0.0841
Ezakiella coagulans	3.8973	13.355	0.015914	0.092263
Cupriavidus pauculus	2.7198	5.5056	0.016179	0.092263
Streptococcus sp. NPS 308	-4.728	10.968	0.016282	0.092263
Acidovorax carolinensis	2.1905	4.5652	0.018682	0.10271
Bacillus cereus	3.2845	8.2477	0.018806	0.10271
Sphingobium sp. PAMC28499	2.3554	5.0228	0.018874	0.10271
Streptococcus toyakuensis	-4.3027	11.591	0.019092	0.10271
Pseudomonas nitroreducens	2.9715	6.4702	0.020213	0.10738
Enterobacter hormaechei	4.5581	10.815	0.020812	0.10903
Parageobacillus toebii	-2.5055	8.4094	0.021036	0.10903
Parageobacillus thermoglucosidasius	-2.4052	6.2242	0.022266	0.11356
Acidovorax temperans	2.1979	6.9698	0.022444	0.11356
Anaerococcus prevotii	3.6034	12.395	0.023641	0.1182
Neisseria sicca	-3.392	10.819	0.023921	0.11821
Gemella haemolysans	-3.0054	10.329	0.025931	0.12667
Chryseobacterium indologenes	2.2772	4.8485	0.027972	0.1342
Peptoniphilus sp. CBA3646	-3.8495	9.9865	0.028102	0.1342
Porphyromonas gingivalis	-3.1932	10.205	0.031251	0.14757
Pseudomonas alcaligenes	-2.7631	7.8425	0.033936	0.15827
Thomasclavelia ramosa	4.0745	11.229	0.03426	0.15827
Prevotella dentalis	-3.6123	8.3197	0.03608	0.16176
Moraxella osloensis	1.7511	8.8082	0.036307	0.16176
Glutamicibacter arilaitensis	-2.6626	5.6678	0.036477	0.16176
Corynebacterium freneyi	-3.6924	10.53	0.03687	0.16176
Diaphorobacter nitroreducens	2.2291	5.4575	0.036919	0.16176
Haemophilus haemolyticus	2.9731	8.2949	0.038737	0.16799
Streptococcus mitis	-3.4671	15.493	0.039314	0.16877
Corynebacterium propinquum	-2.5893	7.3101	0.043227	0.18372
Sphingobium baderi	1.8715	4.2382	0.047156	0.19723
Klebsiella variicola	-4.0833	10.735	0.047334	0.19723
Acinetobacter venetianus	2.1271	4.8623	0.051623	0.21301
Corynebacterium sp. FDAARGOS 1242	2.5776	7.9121	0.052571	0.21483
Streptococcus pneumoniae	-3.3847	13.946	0.05424	0.21954
Streptococcus sp. 1643	-3.6625	11.374	0.055347	0.22191
Porphyromonas asaccharolytica	2.936	13.86	0.057274	0.22749
Peptoniphilus ivorii	-2.7192	6.8356	0.060525	0.23818
Acinetobacter radioresistens	1.6078	6.5489	0.072067	0.27694
Lactobacillus crispatus	2.3256	7.3418	0.072285	0.27694
Methylobacterium radiotolerans	2.1057	6.2076	0.072332	0.27694
Streptococcus sp. D7B5	-3.3822	11.716	0.077198	0.29055
Corynebacterium coyleae	2.335	6.6081	0.077252	0.29055
Anaerococcus sp. Marseille-Q7828	2.1377	9.8397	0.080818	0.30129
Arachnia propionica	1.7936	5.2146	0.083247	0.30765
Skunavirus caseusJM1	-1.9685	6.1908	0.084607	0.30811
Gemella morbillorum	-3.0886	12.438	0.08532	0.30811
Lactococcus phage 4268	-1.9358	7.2686	0.085547	0.30811
Klebsiella aerogenes	-2.4348	7.6902	0.088651	0.31661
Gordonia otitidis	1.7977	4.6981	0.090788	0.31728
Streptococcus agalactiae	-2.7405	15.823	0.091001	0.31728
Sphingobium sp. YG1	1.598	4.8171	0.091415	0.31728
Staphylococcus hominis	1.7529	10.853	0.091825	0.31728
Corynebacterium imitans	1.9275	5.491	0.092745	0.31788
Aquabacterium olei	-2.5684	7.025	0.094222	0.32036
Hoyosella subflava	1.4874	4.2497	0.099373	0.33519
Lactococcus phage Tuc2009	-2.0751	9.0983	0.10222	0.34208
Mammaliicoccus sciuri	-2.2821	7.1585	0.10303	0.34208
Rhizobium leguminosarum	-2.1816	6.3571	0.10392	0.34236
Pseudomonas putida	2.0591	10.266	0.1048	0.34261
Cutibacterium granulosum	1.5916	9.4356	0.1075	0.34795
Cutibacterium acnes	1.5572	14.827	0.10944	0.34795
Streptococcus sp. oral taxon 064	-3.1216	11.857	0.10998	0.34795
Rhizobium sp. AB2/73	-2.0744	8.2693	0.11197	0.34795
Streptococcus equi	-2.4102	7.4984	0.11203	0.34795
Lactobacillus delbrueckii	-1.5393	5.3664	0.11224	0.34795
Staphylococcus caprae	2.3738	9.169	0.11305	0.34795
Microbacterium sp. Y-01	1.922	6.3785	0.11362	0.34795
Peptostreptococcus sp. CBA3647	3.0017	11.898	0.11395	0.34795
Kocuria rosea	1.2857	3.8215	0.11528	0.34795
Streptococcus thermophilus	-1.3841	9.016	0.11544	0.34795
Streptococcus sp. A12	-2.2041	6.4912	0.1208	0.36068
Pseudomonas mosselii	1.414	5.2651	0.12136	0.36068
Kocuria rhizophila	-1.6058	8.0522	0.12563	0.36918
Lactococcus raffinolactis	-1.1706	4.1415	0.12605	0.36918
Haemophilus influenzae	2.088	8.937	0.12715	0.36918
Corynebacterium sp. NML98-0116	1.854	5.2982	0.12884	0.36918
Peptacetobacter hiranonis	2.1501	6.7669	0.12916	0.36918
Gordonia polyisoprenivorans	1.4847	6.8658	0.12963	0.36918
Pseudomonas wenzhouensis	1.4027	6.9039	0.1303	0.36918
Paraburkholderia fungorum	-2.7814	12.457	0.13444	0.37636
Pseudomonas sediminis	1.2579	8.6828	0.13461	0.37636
Brucella anthropi	1.4182	10.513	0.13578	0.37666
Cutibacterium modestum	1.3229	6.6995	0.13654	0.37666
Pseudomonas sp. B11D7D	1.303	6.3068	0.13737	0.37666
Staphylococcus pettenkoferi	-2.3628	12.353	0.14096	0.38252
Acinetobacter soli	1.8533	9.1135	0.14131	0.38252
Lactobacillus iners	1.9817	9.5444	0.14239	0.383
Peptoniphilus harei	1.8491	11.451	0.14382	0.38442
Corynebacterium minutissimum	1.697	7.7839	0.14879	0.39416
Dietzia psychralcaliphila	1.3105	8.851	0.14979	0.39416
Sphingomonas melonis	1.419	8.0745	0.15024	0.39416
Corynebacterium falsenii	1.4775	4.9471	0.15323	0.39954
Pseudomonas aeruginosa	-1.8923	17.435	0.15637	0.40464
Corynebacterium massiliense	-1.7734	5.7175	0.1571	0.40464
Streptococcus constellatus	-2.6601	11.519	0.15951	0.40838
Trueperella pecoris	-1.7897	6.1848	0.16094	0.40915
Diaphorobacter sp. ED-3	1.7939	7.461	0.16193	0.40915
Streptococcus gordonii	-1.8976	10.035	0.1627	0.40915
Mycolicibacterium aubagnense	-1.4933	6.6079	0.16556	0.41389
Peptoniphilus sp. SAHP1	2.0579	13.393	0.16719	0.41553
Treponema phagedenis	-2.0717	7.2011	0.17552	0.4334
Streptococcus gwangjuense	-2.4162	13.503	0.17642	0.4334
Veillonella rodentium	1.7593	5.2421	0.18185	0.44259
Pseudomonas mendocina	1.1752	8.6023	0.18224	0.44259
Finegoldia magna	1.6492	14.077	0.18356	0.44324
Diaphorobacter sp. JS3051	1.6773	7.5055	0.19322	0.46395
Pseudomonas alcaliphila	1.2313	10.601	0.19598	0.46519
Staphylococcus haemolyticus	1.5177	10.584	0.1969	0.46519
Rhizobium oryzihabitans	1.208	10.515	0.19738	0.46519
Tannerella serpentiformis	1.4666	5.9551	0.1983	0.46519
Staphylococcus cohnii	-1.8737	10.476	0.19921	0.46519
Jeotgalicoccus sp. ATCC 8456	1.5255	5.2798	0.20059	0.46586
Pseudomonas sp. MSPm1	0.99101	4.8496	0.20228	0.46723
Acinetobacter seifertii	1.4992	5.9371	0.20536	0.47177
Acinetobacter bereziniae	1.2667	5.9175	0.20731	0.47369
Caldibacillus thermoamylovorans	-1.1756	6.2389	0.20968	0.47654
Diaphorobacter sp. MNS-0	1.4106	8.2176	0.21302	0.48013
Schaalia turicensis	-1.9787	10.54	0.21351	0.48013
Dietzia sp. oral taxon 368	1.6927	7.0273	0.21579	0.48083
Corynebacterium tuberculostearicum	-1.5115	13.035	0.21695	0.48083
Dietzia sp. B32	1.6483	6.5767	0.21722	0.48083
Dietzia lutea	1.1818	4.4533	0.22024	0.48498
Streptococcus suis	-1.855	7.0198	0.22351	0.4874
Campylobacter ureolyticus	-2.0591	12.84	0.22464	0.4874
Trueperella pyogenes	-1.6571	6.4036	0.22478	0.4874
Pseudomonas sp. LPH1	1.0872	9.0645	0.22612	0.48783
Pseudomonas sp. 905_Psudmo1	1.1311	12.003	0.23023	0.49419
Corynebacterium macginleyi	-1.3857	5.8776	0.23979	0.51211
Sphingobium yanoikuyae	1.038	11.146	0.24182	0.51387
Dolosigranulum pigrum	-1.3234	7.0017	0.24308	0.51397
Anaerococcus obesiensis	1.4938	14.143	0.24479	0.51502
Skunavirus sv51701	-1.268	6.733	0.24609	0.51522
Aerococcus urinaeequi	1.5434	8.5954	0.24828	0.51724
Pseudomonas sihuiensis	1.0984	13.619	0.25168	0.52144
Pseudomonas chengduensis	1.0888	13.342	0.25275	0.52144
Corynebacterium aurimucosum	-1.2267	9.9853	0.25643	0.52571
Pantoea eucrina	-1.2385	5.811	0.25902	0.52571
Sandinevirus BK5T	-1.4877	9.0203	0.26118	0.52571
Pseudomonas toyotomiensis	1.0418	8.2502	0.2622	0.52571
Rothia kristinae	-1.272	6.3613	0.26332	0.52571
Streptococcus pyogenes	-1.6422	11.601	0.26341	0.52571
Comamonas aquatica	1.1975	8.4097	0.26347	0.52571
Lactococcus cremoris	-1.2035	11.475	0.26613	0.52853
Lactococcus lactis	-1.2475	12.378	0.26863	0.5287
Winkia neuii	1.5114	8.3933	0.26976	0.5287
Agrobacterium tumefaciens	1.0801	5.9897	0.27103	0.5287
Alicycliphilus denitrificans	1.0617	8.4715	0.27119	0.5287
Rothia mucilaginosa	0.87662	8.8732	0.27987	0.54313
Serinicoccus profundi	1.3594	5.1965	0.28688	0.55328
Staphylococcus aureus	1.4658	16.473	0.28771	0.55328
Neisseria macacae	1.3755	6.9385	0.29006	0.55373
Corynebacterium variabile	1.2279	3.8813	0.29432	0.55373
Pseudomonas khazarica	-0.81839	3.727	0.29453	0.55373
Anaerococcus mediterraneensis	1.4621	11.722	0.29545	0.55373
Pseudomonas viridiflava	1.2081	4.3111	0.29681	0.55373
Escherichia coli	1.1016	11.283	0.29733	0.55373
Gordonia alkanivorans	0.92219	5.0506	0.29744	0.55373
Campylobacter hominis	1.0906	7.0247	0.30048	0.55373
Actinotignum schaalii	1.5952	7.705	0.30065	0.55373
Streptococcus canis	1.5653	8.8198	0.3021	0.55373
Murdochiella vaginalis	-1.5132	6.701	0.30227	0.55373
Bradyrhizobium betae	-1.3325	7.6581	0.30414	0.55465
Corynebacterium ureicelerivorans	1.0808	7.2613	0.30538	0.55465
Pseudomonas fulva	0.91695	4.7215	0.30729	0.55574
Anaerococcus vaginalis	1.3171	13.757	0.3097	0.55773
Fenollaria massiliensis	1.3273	8.6896	0.31153	0.55866
Prevotella corporis	1.7638	12.813	0.31472	0.562
Ralstonia pickettii	1.1074	4.8659	0.31696	0.56363
Enterococcus faecium	-1.077	5.1759	0.32448	0.57461
Pseudomonas hydrolytica	1.0421	6.6771	0.32724	0.57709
Staphylococcus epidermidis	-1.0724	14.074	0.33341	0.58553
Brevibacterium luteolum	1.3555	7.0356	0.33497	0.58586
Pseudomonas oleovorans	0.88851	10.621	0.33705	0.58707
Skunavirus sv88605	-1.2719	9.4646	0.33885	0.58779
Veillonella sp. S12025-13	-1.1567	6.3449	0.34101	0.58915
Bradyrhizobium diazoefficiens	1.2726	8.0131	0.34359	0.58946
Skunavirus CHPC52	-0.94122	4.5275	0.34397	0.58946
Comamonas thiooxydans	0.80741	7.7259	0.34783	0.59368
Corynebacterium simulans	-1.4333	10.914	0.35115	0.59696
Acinetobacter guillouiae	-0.8579	7.6034	0.35323	0.59698
Gardnerella vaginalis	-1.0471	8.1068	0.35458	0.59698
Pseudomonas sp. phDV1	1.0122	9.0882	0.35538	0.59698
Fusobacterium periodonticum	1.3339	6.3853	0.35848	0.59982
Bacteroides xylanisolvens	1.3537	7.4383	0.36174	0.60291
Staphylococcus warneri	0.81902	8.9634	0.36476	0.60433
Paracoccus sanguinis	0.93526	4.3666	0.36544	0.60433
Acinetobacter variabilis	0.86161	5.3378	0.36689	0.60437
Corynebacterium singulare	-0.86595	6.4451	0.37457	0.61091
Prevotella copri	-1.1431	7.7311	0.37634	0.61091
Haematobacter massiliensis	-1.0599	5.8097	0.37774	0.61091
Neisseria sp. oral taxon 014	0.80811	4.8647	0.37781	0.61091
Dietzia kunjamensis	0.83683	8.5237	0.37805	0.61091
Mesorhizobium terrae	0.87436	7.7419	0.38207	0.61508
Leuconostoc gelidum	-0.89717	5.4998	0.38495	0.61738
Delftia lacustris	1.041	8.9867	0.38948	0.62228
Corynebacterium matruchotii	-0.8404	7.4486	0.39319	0.62586
Methylorubrum populi	1.2346	10.868	0.39774	0.62854
Aequoribacter fuscus	0.94553	4.7798	0.39783	0.62854
Comamonas testosteroni	0.73809	7.4799	0.40443	0.6366
Xanthomonas campestris	0.8329	7.7793	0.4065	0.6375
Fastidiosipila sanguinis	1.1011	7.3707	0.41232	0.642
Staphylococcus sp. 11-B-312	-1.436	11.539	0.41354	0.642
Bradyrhizobium sp. CIAT3101	-0.84702	5.0624	0.4144	0.642
Ezakiella massiliensis	1.1669	8.8222	0.41541	0.642
Neisseria mucosa	-1.0147	7.0071	0.41731	0.6426
Skunavirus sv79201	0.90667	7.0703	0.41932	0.64336
Proteus mirabilis	1.401	13.176	0.42504	0.6498
Latilactobacillus curvatus	-0.65588	3.4779	0.42874	0.65309
[Acidovorax] ebreus	0.88684	7.5092	0.43299	0.65722
Mageeibacillus indolicus	-1.027	5.5632	0.43775	0.66208
Dorea longicatena	-1.0034	6.3973	0.44581	0.67148
Capnocytophaga gingivalis	-0.70725	4.6553	0.44713	0.67148
Diaphorobacter sp. JS3050	0.99846	8.2362	0.45126	0.67388
Acinetobacter johnsonii	0.69415	8.5963	0.45189	0.67388
Mycolicibacterium phocaicum	0.97829	7.3014	0.45499	0.67612
Acinetobacter pseudolwoffii	0.79524	3.8013	0.45665	0.67622
Skunavirus CHPC965	-0.91444	7.7758	0.45954	0.67814
Shinella zoogloeoides	0.66068	8.5937	0.47084	0.68921
Corynebacterium accolens	-0.84794	7.5651	0.47153	0.68921
Arcanobacterium haemolyticum	-1.3039	10.375	0.47191	0.68921
Skunavirus bIL170	-0.80055	5.2672	0.47532	0.69182
Bradyrhizobium sp. SK17	0.80389	8.8389	0.4817	0.69637
Neisseria subflava	0.73001	7.8364	0.48223	0.69637
Leuconostoc mesenteroides	-0.76845	4.378	0.48336	0.69637
Actinomyces sp. oral taxon 169	-0.72279	6.2821	0.48929	0.70253
Streptococcus milleri	-1.2802	9.7105	0.49232	0.7045
Brucella sp. JSBI001	-0.70211	5.513	0.49606	0.70747
Bacillus thuringiensis	-0.73923	6.3298	0.49839	0.70776
Streptococcus intermedius	1.0372	9.6134	0.49959	0.70776
Fannyhessea vaginae	-0.70861	4.8161	0.50432	0.71012
Acinetobacter ursingii	0.69922	6.7166	0.50586	0.71012
Delftia sp. HK171	-0.76334	6.243	0.50628	0.71012
Lactobacillus amylovorus	0.67122	5.0346	0.50899	0.71158
Actinomyces naeslundii	-0.57909	6.8384	0.52099	0.72597
Aggregatibacter aphrophilus	0.89828	8.8849	0.52742	0.72811
Cloacibacterium caeni	0.62192	6.892	0.52754	0.72811
Eggerthella lenta	-0.90864	8.0766	0.52812	0.72811
Helcococcus kunzii	-0.92099	15.059	0.52938	0.72811
Micrococcus luteus	-0.50128	10.07	0.53351	0.73143
Brevundimonas diminuta	0.8184	6.9251	0.53788	0.73182
Atlantibacter hermannii	0.70894	3.4873	0.53913	0.73182
Haemophilus parainfluenzae	0.91952	16.466	0.5397	0.73182
Asticcacaulis excentricus	0.54474	5.0214	0.54202	0.73182
Clostridioides difficile	-0.97325	9.6182	0.54528	0.73182
Corynebacterium striatum	-0.94023	15.914	0.54688	0.73182
Pauljensenia hongkongensis	0.64517	5.2008	0.548	0.73182
Delftia acidovorans	0.55218	11.03	0.54988	0.73182
Dermabacter vaginalis	0.87389	9.3218	0.55142	0.73182
Skunavirus CHPC781	-0.6556	6.0082	0.55167	0.73182
Skunavirus sv63302	-0.63561	5.8182	0.55274	0.73182
Delftia tsuruhatensis	0.66257	9.5328	0.55516	0.73182
Cruoricaptor ignavus	0.8093	8.6155	0.5585	0.73182
Aggregatibacter sp. Marseille-P9115	0.90377	9.2186	0.55975	0.73182
Veillonella parvula	0.89073	15.549	0.56023	0.73182
Pseudomonas fragi	-0.62773	5.02	0.56135	0.73182
Corynebacterium jeddahense	-0.66849	5.2607	0.5759	0.74849
Bradyrhizobium sp. BTAi1	0.59899	6.5739	0.58244	0.75469
Brevibacillus agri	0.53715	3.7455	0.58592	0.75689
Empedobacter falsenii	0.63838	5.7426	0.58874	0.75823
Kocuria palustris	0.57449	7.6969	0.5957	0.76487
Granulicatella elegans	0.76685	9.6135	0.60008	0.76797
Aggregatibacter segnis	0.78993	8.9609	0.60328	0.76797
Pantoea anthophila	0.47618	5.3959	0.60353	0.76797
Burkholderia contaminans	0.42762	4.139	0.60584	0.7686
Skunavirus i0139	-0.55007	4.1716	0.61401	0.77665
Skunavirus CB13	-0.56986	4.4802	0.62285	0.7855
Cupriavidus metallidurans	0.46428	6.7373	0.62629	0.78717
Skunavirus sv96603	-0.58926	7.0634	0.62788	0.78717
Delftia sp. Cs1-4	-0.51363	5.4365	0.63077	0.78846
Microbacterium sp. PM5	0.48146	6.77	0.63456	0.79087
Veillonella dispar	-0.61015	8.5044	0.64153	0.79551
Methylorubrum extorquens	0.67878	10.032	0.64202	0.79551
Achromobacter xylosoxidans	0.50916	5.3443	0.64533	0.79728
Weissella cibaria	-0.55644	6.4954	0.65431	0.80604
Staphylococcus saprophyticus	-0.5471	7.7581	0.66553	0.81749
Acinetobacter schindleri	0.42503	7.578	0.67032	0.81927
Schaalia odontolytica	0.41571	8.0301	0.67083	0.81927
Aggregatibacter sp. oral taxon 513	0.65054	9.0552	0.6736	0.82029
Klebsiella oxytoca	0.77899	12.167	0.68018	0.82593
Streptococcus pseudoporcinus	0.56439	6.8316	0.68591	0.82977
Acinetobacter sp. NyZ410	-0.35957	8.5642	0.68909	0.82977
Brevibacterium casei	-0.39928	5.4063	0.6892	0.82977
Skunavirus sv56003	-0.36477	5.4512	0.69729	0.83714
Enterococcus faecalis	-0.4411	12.67	0.69998	0.838
Rothia aeria	0.36104	6.9181	0.70643	0.84335
Staphylococcus simulans	0.6463	12.601	0.71177	0.84734
Acinetobacter baumannii	0.38301	8.383	0.72974	0.86028
Veillonella atypica	-0.35615	5.2859	0.73078	0.86028
Actinomyces oris	0.3037	9.1964	0.73091	0.86028
Pseudomonas fluorescens	0.33466	5.0647	0.73182	0.86028
Veillonella nakazawae	0.45263	6.8258	0.73494	0.86028
Acinetobacter junii	0.36097	11.351	0.73678	0.86028
Corynebacterium glucuronolyticum	-0.36718	3.8331	0.7368	0.86028
Stenotrophomonas maltophilia	0.31473	7.6556	0.74292	0.86504
Priestia megaterium	-0.44528	13.034	0.75679	0.87879
Bradyrhizobium sp. CCBAU 53421	-0.35486	5.5431	0.76042	0.88059
Gemella sanguinis	-0.35108	6.8316	0.76654	0.88527
Corynebacterium ihumii	-0.27265	6.4627	0.77333	0.89069
Mycobacterium frederiksbergense	-0.35211	6.7014	0.7761	0.89122
Staphylococcus pasteuri	-0.2928	9.2448	0.78209	0.89122
Corynebacterium kefirresidentii	0.25677	9.8821	0.78211	0.89122
Veillonella rogosae	0.31586	8.6567	0.78218	0.89122
Staphylococcus capitis	-0.25902	10.219	0.78602	0.89321
Kingella oralis	-0.38416	3.8721	0.7926	0.89816
Staphylococcus lugdunensis	0.45131	8.0718	0.7952	0.89816
Acinetobacter lwoffii	-0.25166	8.2697	0.79672	0.89816
Rothia dentocariosa	-0.23272	8.1622	0.80402	0.90399
Clostridium botulinum	0.22049	8.6839	0.81528	0.91232
Sphingomonas paucimobilis	-0.30741	3.9582	0.81572	0.91232
Massilia sp. NP310	-0.27248	8.9809	0.83272	0.92889
Corynebacterium amycolatum	-0.28041	15.406	0.8365	0.93066
Actinomyces sp. oral taxon 171	-0.21084	5.7189	0.84032	0.93244
Brevibacterium linens	-0.24399	7.2862	0.84249	0.93244
Acinetobacter sp. MYb10	-0.20912	6.428	0.84823	0.93564
Abiotrophia defectiva	0.22848	7.0646	0.84998	0.93564
Aggregatibacter sp. 2125159857	0.25194	6.4514	0.85198	0.93564
Gardnerella leopoldii	0.2251	6.9536	0.85905	0.94097
Lactococcus garvieae	0.14439	5.4107	0.87058	0.95114
Pantoea agglomerans	-0.19084	4.7064	0.88035	0.95577
Acidovorax sp. KKS102	-0.17864	4.0939	0.88047	0.95577
Acinetobacter pittii	0.18204	5.1048	0.88156	0.95577
Corynebacterium kroppenstedtii	0.1362	7.583	0.8874	0.95966
Corynebacterium genitalium	-0.19282	4.1376	0.89632	0.96284
Pseudomonas psychrotolerans	-0.19938	3.9015	0.89928	0.96284
Citricoccus muralis	-0.17756	7.4596	0.90187	0.96284
Capnocytophaga sputigena	0.16047	5.4332	0.90349	0.96284
Lautropia mirabilis	-0.11362	6.1932	0.9039	0.96284
Neisseria elongata	0.14258	7.0573	0.90394	0.96284
Corynebacterium diphtheriae	-0.14296	8.5085	0.91102	0.96716
Agrobacterium pusense	-0.14243	6.8151	0.91255	0.96716
Solimonas sp. K1W22B-7	-0.11303	4.5274	0.91602	0.96843
Weissella confusa	0.13386	4.9396	0.92272	0.97309
Corynebacterium jeikeium	0.10974	13.196	0.92838	0.97464
Acinetobacter indicus	-0.088259	5.1887	0.92877	0.97464
Prevotella oris	-0.11528	6.6229	0.93183	0.97544
Actinomyces sp. oral taxon 414	-0.10324	5.7787	0.93951	0.98106
Stutzerimonas stutzeri	-0.061386	8.1191	0.94231	0.98157
Cutibacterium avidum	-0.080576	6.8976	0.94779	0.98345
Actinomyces sp. HMT 175	-0.072758	5.6857	0.95078	0.98345
Burkholderia multivorans	0.055376	9.0642	0.95294	0.98345
Corynebacterium urealyticum	-0.081766	9.038	0.95506	0.98345
Dermabacter jinjuensis	-0.079568	13.626	0.95568	0.98345
Corynebacterium segmentosum	-0.07392	7.1665	0.96123	0.98469
Massilia varians	-0.054891	5.5727	0.96152	0.98469
Bradyrhizobium sp. UASWS1016	0.064883	5.8648	0.96513	0.98511
Bradyrhizobium guangzhouense	0.059887	6.6019	0.96675	0.98511
Rhodococcus fascians	0.022699	6.7936	0.96986	0.98511
Acinetobacter sp. TAC-1	-0.033693	11.464	0.97311	0.98511
Leclercia adecarboxylata	0.062417	4.0296	0.97364	0.98511
Homo sapiens	0.03245	12.377	0.97584	0.98511
Hoylesella buccalis	0.034305	12.12	0.9823	0.98714
Streptococcus anginosus	0.033553	14.185	0.9825	0.98714
Bradyrhizobium sp. CCBAU 53340	-0.049385	5.5542	0.98549	0.98781
Priestia flexa	0.0451	4.5788	1	1

[truncated: 1 more sheets: S_surface_superficial_USA]
